# Supplementary material for: Genome Wide Association Study and Genomic Selection of Amino Acid Concentrations in Soybean Seeds
Source: Front Plant Sci. 2019 Nov 15;10:1445. doi: 10.3389/fpls.2019.01445 (PMC6873630; doi:10.3389/fpls.2019.01445)
Supplement: Supplementary file 2 [file Table_1.xlsx]

## Sheet: S. Table 1 germplasm
Supplementary Table 1. Two hundred and forty-nine soybean accessions with accession name, ID, taxonomy, country and region of origin, and sub-population.
Accession_name	Accession_ID	Taxonomy	Country and region of origin	Sub-population
HP202	WDD01559	Glycine max	United States	Q5
L62-880	WDD00207	Glycine max	United States, Illinois	Q5
Baiqidawandou	ZDD01629	Glycine max	China, Hebei	Q4
L66-721	WDD00238	Glycine max	United States, Illinois	Q5
L73-67	WDD00192	Glycine max	United States, Illinois	Q5
L64-4103	WDD01821	Glycine max	United States, Illinois	Q5
L67-1695	WDD00235	Glycine max	United States, Illinois	Q5
L67-949	WDD01915	Glycine max	United States, Illinois	Q5
L62-906	WDD00231	Glycine max	United States, Illinois	Q5
L70-6494	WDD00169	Glycine max	United States, Illinois	Q5
L62-956	WDD00193	Glycine max	United States, Illinois	Q5
Kaohsiung 1	WDD02350	Glycine max	Japan	Q4
Jindou 15	ZDD18847	Glycine max	China, Shanxi	Q4
Newton	WDD01583	Glycine max	United States, Lowa	Q4
Huangdou 2	ZDD08650	Glycine max	China, Shanxi	Q4
Jidou 7	ZDD18632	Glycine max	China,Hebei	Q2
Zhongdou 36	ZDD24844	Glycine max	China,Hubei	Q3
L73-54	WDD00218	Glycine max	United States, Illinois	Q5
Banyesheng	YDD00722	Glycine max	China	Q1
Xudou 10	ZDD24064	Glycine max	China, Jiangsu	Q2
Ludou 4	ZDD09884	Glycine max	China, Shandong	Q3
L77-1727	WDD01849	Glycine max	United States, Illinois	Q5
Zaoshu 6 hao	ZDD08028	Glycine max	China, Beijing	Q6
L72-1078	WDD00232	Glycine max	United States, Illinois	Q5
Zhonghuang 13	ZDD23876	Glycine max	China, Beijing	Q6
Zhonghuang 4	ZDD18402	Glycine max	China, Beijing	Q6
Zhonghuang 10	ZDD23873	Glycine max	China, Beijing	Q3
Dadunxiaoheidou	ZDD08251	Glycine max	China, Hebei	Q1
Jihuang13	ZDD23917	Glycine max	China, Hebei	Q4
Zhongzuo 00-484	N/A	Glycine max	China, Beijing	Q2
Zhongzuo 97-1121	ZDD24633	Glycine max	China, Beijing	Q3
Jindou 13	ZDD18845	Glycine max	China, Shanxi	Q4
Zhongzuo 983	ZDD24633	Glycine max	China, Beijing	Q4
Xiaohuangdou	ZDD08690	Glycine max	China, Shanxi	Q1
8588	ZDD19339	Glycine max	China, Shandong	Q1
L68-582	WDD00227	Glycine max	United States, Illinois	Q5
Shengli 3	ZDD02626	Glycine max	China, Shandong	Q3
Zhongzuo 00-683	ZDD24648	Glycine max	China, Beijing	Q2
Zhonghuang 27	ZDD23890	Glycine max	China, Beijing	Q4
Jian 31	N/A	Glycine max	China, Beijing	Q4
L69-4267	WDD00217	Glycine max	United States, Illinois	Q5
Jidou12	ZDD23040	Glycine max	China, Hebei	Q3
Qingkeyuandou	ZDD08633	Glycine max	China, Shanxi	Q5
Amcor 89	WDD01572	Glycine max	United States, Ohio	Q5
Zhongzuo 96-954	N/A	Glycine max	China, Beijing	Q2
Maoyandou	ZDD18529	Glycine max	China, Hebei	Q4
Kenwood	WDD01580	Glycine max	United States, Iowa	Q4
Zhongdou 27	ZDD23890	Glycine max	China, Beijing	Q2
Tuyandou	ZDD01612	Glycine max	China,Hebei	Q4
L84-307	WDD01842	Glycine max	United States, Illinois	Q5
L81-4590	WDD00341	Glycine max	United States, Illinois	Q2
Sprite 87	WDD01470	Glycine max	United States, Ohio	Q4
L78-3083	WDD01522	Glycine max	United States, Illinois	Q2
Zhongdou 28	ZDD23892	Glycine max	China, Beijing	Q5
Lvcaodou	ZDD02940	Glycine max	China, Shandong	Q1
L82-1858	WDD01511	Glycine max	United States, Illinois	Q2
GR8836	WDD01594	Glycine max	United States, Ohio	Q2
L74-01	WDD01845	Glycine max	United States, Illinois	Q2
L74-221	WDD01528	Glycine max	United States, Illinois	Q2
Ludou 11	ZDD19379	Glycine max	China, Shandong	Q4
Fayette	WDD00570	Glycine max	United States, Illinois	Q2
Gnome	WDD00539	Glycine max	United States, Ohio	Q2
Lv 75	N/A	Glycine max	China, Taiwan	Q4
Zhongpindaheidou	N/A	Glycine max	China, Beijing	Q4
Maoyandou	ZDD18529	Glycine max	China, Hebei	Q1
Zhengzhou 135	ZDD10085	Glycine max	China, Henan	Q3
Elf	WDD00569	Glycine max	United States, Illinois	Q2
Hobbit87	WDD01945	Glycine max	United States, Ohio	Q2
Sijiaoqi	ZDD02802	Glycine max	China, Shandong	Q1
Erliheidou	ZDD02990	Glycine max	China, Shandong	Q1
IL2	WDD01598	Glycine max	United States, Illinois	Q4
Dunbar	WDD01592	Glycine max	United States, Nebraska	Q4
Yanhuang 3	ZDD19105	Glycine max	China, Shandong	Q1
Peking	WDD00467	Glycine max	China, Beijing	Q1
Kunitz	WDD01599	Glycine max	United States, Illinois	Q2
Luning 1	ZDD24737	Glycine max	China, Shandong	Q4
Chadou	ZDD03106	Glycine max	China, Shandong	Q1
Wandou 15	ZDD19963	Glycine max	China, Anhui	Q3
He 84-5	ZDD09899	Glycine max	China, Shandong	Q2
Yudou 25	ZDD23242	Glycine max	China, Henan	Q3
Nanguanxiaopiqing	ZDD08228	Glycine max	China, Hebei	Q1
Lu 93748-1	ZDD24729	Glycine max	China, Shandong	Q4
Dabaipi	ZDD02866	Glycine max	China, Shandong	Q3
Sijiaoqihuangdou	ZDD01720	Glycine max	China, Hebei	Q4
Jidou 12-2,3	ZDD23912	Glycine max	China, Hebei	Q3
Pingdinghei	ZDD03026	Glycine max	China, Shandong	Q1
Zhonghuang 18	ZDD23881	Glycine max	China, Beijing	Q2
Xiaoyuanhuangdou	ZDD08564	Glycine max	China, Shanxi	Q1
Bendidahuangdou	ZDD08352	Glycine max	China, Hebei	Q1
Lu 99-1	ZDD24019	Glycine max	China, Shandong	Q4
Yangtianxiaohuangdou	ZDD08190	Glycine max	China, Hebei	Q1
SS74185	WDD00632	Glycine max	Korea, South	Q1
95-5117	ZDD23895	Glycine max	China, Beijing	Q2
Zhonghuang 28	ZDD24630	Glycine max	China, Beijing	Q2
Jidou 12-3l	ZDD23940	Glycine max	China, Hebei	Q3
Qihuang 30	ZDD24021	Glycine max	China, Shandong	Q1
Zheng 92116	ZDD23277	Glycine max	China, Henan	Q3
Maodou	ZDD19131	Glycine max	China, Shandong	Q4
Er-hej-jan	WDD00643	Glycine max	China, Shandong	Q1
Jindou 31	ZDD24705	Glycine max	China, Shanxi	Q4
Handou 5	ZDD23959	Glycine max	China, Hebei	Q6
Kexin 3	ZDD24626	Glycine max	China, Beijing	Q6
Zaofeng 1	ZDD10084	Glycine max	China, Henan	Q3
Dahuangdou	ZDD02891	Glycine max	China, Shandong	Q1
Puhai 10	ZDD24757	Glycine max	China, Henan	Q3
Zhongye 2	ZDD24659	Glycine max	China, Beijing	Q3
Zhonghuang 22	ZDD23885	Glycine max	China, Beijing	Q6
Kexin 4	ZDD23866	Glycine max	China, Beijing	Q6
Qihuang 1	ZDD02572	Glycine max	China, Shandong	Q3
Tianedan	ZDD02096	Glycine max	China, Shanxi	Q1
Delsoy 4210	WDD01604	Glycine max	United States, Missouri	Q4
MN413	ZDD24113	Glycine max	China, Anhui	Q3
Fendou 31	ZDD18928	Glycine max	China, Shanxi	Q2
7651-1	ZDD01797	Glycine max	China, Hebei	Q2
L86-1436	WDD01856	Glycine max	United States, Illinois	Q4
Tiejiaohuang	ZDD02883	Glycine max	China, Shandong	Q3
Lu 99-7	ZDD24022	Glycine max	China, Shandong	Q4
L81-4871	WDD00633	Glycine max	United States, Illinois	Q2
Clark	WDD00001	Glycine max	United States	Q2
Chichenglvhuangdou	ZDD08238	Glycine max	China, Hebei	Q1
Mustang	WDD01992	Glycine max	United States, Missouri	Q2
Union	WDD00617	Glycine max	United States, Illinois	Q2
Kefeng 6	ZDD08024	Glycine max	China, Beijing	Q6
Xinyangyangyandou	ZDD03570	Glycine max	China, Henan	Q3
Wenfeng 7	ZDD02611	Glycine max	China, Shandong	Q2
Zhongpin 95-5383	ZDD23896	Glycine max	China, Beijing	Q2
Zhonghuang 16	ZDD23879	Glycine max	China, Beijing	Q2
Qihuang 13	ZDD02584	Glycine max	China, Shandong	Q3
Gaozuoxuan 1	ZDD19381	Glycine max	China, Shandong	Q4
Daheidou	ZDD02159	Glycine max	China, Shanxi	Q1
Cansidou	ZDD02559	Glycine max	China, Shanxi	Q1
L77-1794	WDD01525	Glycine max	United States, Illinois	Q2
Zheng 97210-6	N/A	Glycine max	China, Henan	Q3
Youbian 30	ZDD07987	Glycine max	China, Beijing	Q6
Han 195	ZDD23958	Glycine max	China, Hebei	Q6
Zaoshuheidou	ZDD19293	Glycine max	China, Shandong	Q3
Ina	WDD01984	Glycine max	United States, Illinois	Q4
Wandou 21	ZDD24104	Glycine max	China, Anhui	Q2
L88-8226	WDD01494	Glycine max	United States, Illinois	Q2
Lvrouheipidou	ZDD20340	Glycine max	China, Anhui	Q3
Ooyachi-2	WDD00626	Glycine max	Japan	Q4
Xiataizimoshidou	ZDD18524	Glycine max	China, Hebei	Q1
Pixiansilicao	ZDD03741	Glycine max	China, Jiangsu	Q3
Williams 82	WDD00585	Glycine max	United States, Illinois	Q2
Jiguan52	ZDD23916	Glycine max	China, Hebei	Q4
Zhongdou 34	N/A	Glycine max	China, Hubei	Q3
Zhonghuang 15	ZDD23878	Glycine max	China, Beijing	Q2
Xinbada 2	WDD02137	Glycine max	Korea, South	Q2
Jiwuxing 1	ZDD23915	Glycine max	China, Hebei	Q4
Shuyangchunheidoubing	ZDD3842	Glycine max	China, Jiangsu	Q1
L78-379	WDD01524	Glycine max	United States, Illinois	Q2
Zheng 02060-0-7-2	N/A	Glycine max	China, Henan	Q3
Yudou 18	ZDD19409	Glycine max	China, Henan	Q3
L88-8431	WDD01493	Glycine max	United States, Illinois	Q2
Chaleston	WDD01946	Glycine max	United States	Q2
Franklin	WDD00602	Glycine max	United States, Illinois	Q4
L85-2378	WDD01498	Glycine max	United States, Illinois	Q2
Pixie	WDD00613	Glycine max	United States, Ohio	Q2
L82-2020	WDD01510	Glycine max	United States, Illinois	Q2
Miyunlaoyelian	ZDD08018	Glycine max	China, Beijing	Q1
L77-1863	WDD01531	Glycine max	United States, Illinois	Q2
Longjiangdali × Su	N/A	Glycine max	China, Beijing	Q4
Zhongpin 661	ZDD23893	Glycine max	China, Beijing	Q2
L87-0482	WDD01857	Glycine max	United States, Illinois	Q2
L77-5632	WDD01530	Glycine max	United States, Illinois	Q2
L83-4744	WDD01503	Glycine max	United States, Illinois	Q2
Gnome 85	WDD00649	Glycine max	United States, Ohio	Q2
Kim	WDD00575	Glycine max	United States	Q4
Nile	WDD01612	Glycine max	United States	Q2
L88-8739	WDD01490	Glycine max	United States, Illinois	Q2
Xiaoqingdou	ZDD09136	Glycine max	China, Shanxi	Q3
Zhongpin 662	ZDD23894	Glycine max	China, Beijing	Q6
PI 547893	WDD01507	Glycine max	United States, Illinois	Q2
PI 547872	WDD01501	Glycine max	United States, Illinois	Q2
Xinliuqing	ZDD11453	Glycine max	China, Anhui	Q3
Siliyuan	ZDD02764	Glycine max	China, Shandong	Q3
Amsoy	WDD00528	Glycine max	United States, Iowa	Q5
Heidou	ZDD08472	Glycine max	China, Hebei	Q1
Boaihongpizaojiao	ZDD03540	Glycine max	China, Henan	Q6
Spry	WDD01616	Glycine max	United States, Illinois	Q4
PI 547838	WDD01526	Glycine max	United States, Illinois	Q2
PI 547850	WDD01520	Glycine max	United States, Illinois	Q2
Zheng 9525	ZDD24034	Glycine max	China, Henan	Q3
Pingdinghuangdou	ZDD02864	Glycine max	China, Shandong	Q3
PI 547888	WDD01491	Glycine max	United States, Illinois	Q2
Jindou 21	ZDD23987	Glycine max	China, Shanxi	Q1
KD01	N/A	Glycine max	China	Q6
Baipihuangdou	ZDD01983	Glycine max	China, Shanxi	Q1
PI54703	WDD00007	Glycine max	United States, Illinois	Q2
Diliuhuangdou-2	ZDD01683	Glycine max	China, Hebei	Q1
Kefeng 53	ZDD24625	Glycine max	China, Beijing	Q6
Delsoy	WDD01605	Glycine max	Korea, South, Kyonggi	Q2
Wandou 16	ZDD24101	Glycine max	China, Anhui	Q6
L85-2029	WDD01874	Glycine max	United States, Illinois	Q2
Huaiyangchundou	N/A	Glycine max	China, Jiangsu	Q3
Zheng 99048	N/A	Glycine max	China, Henan	Q3
Zhongdou 33	N/A	Glycine max	China, Hubei	Q3
Qingdou	ZDD18771	Glycine max	China, Hebei	Q1
Yudou 22	ZDD19410	Glycine max	China, Henan	Q2
Xiaomidou	ZDD02913	Glycine max	China, Shandong	Q1
L84-2235	WDD01854	Glycine max	United States, Illinois	Q2
Xiaoheidou	ZDD09279	Glycine max	China, Shanxi	Q1
Zheng 8516	ZDD10100	Glycine max	China, Henan	Q3
Yuandou	ZDD01761	Glycine max	China, Hebei	Q1
Yudou 12	ZDD19406	Glycine max	China, Henan	Q3
Ji9-3l-2	N/A	Glycine max	China, Hebei	Q2
Bailudou	ZDD08728	Glycine max	China, Shanxi	Q1
Miyangxiaozihuang	ZDD03153	Glycine max	China, Henan	Q3
Huaheihu	ZDD18558	Glycine max	China, Hebei	Q1
Delsoy 4710	WDD01606	Glycine max	United States,Missouri	Q2
L85-2308	WDD01500	Glycine max	United States, Illinois	Q2
Qisiwa	ZDD19144	Glycine max	China, Shandong	Q4
Liushiribaidou	ZDD08928	Glycine max	China, Shanxi	Q1
Pixianzhanzhuangliuyuexian	ZDD3740	Glycine max	China, Jiangsu	Q3
Datianedan	ZDD02892	Glycine max	China, Shandong	Q3
Dongshan 69	ZDD18870	Glycine max	China, Shanxi	Q5
Qingdou	ZDD09832	Glycine max	China, Shanxi	Q1
Fendou 62	ZDD23968	Glycine max	China, Shanxi	Q1
L88-5492	N/A	Glycine max	United States, Illinois	Q2
Lv 96150	N/A	Glycine max	China, Shandong	Q3
Shang 951099	ZDD23269	Glycine max	China, Henan	Q3
Delsoy 4900	WDD01607	Glycine max	United States, Missouri	Q4
Meng 9793-1	N/A	Glycine max	China, Anhui	Q3
Xiaohuangdou	ZDD08690	Glycine max	China, Shanxi	Q2
Miyangniumaohuang	ZDD03293	Glycine max	China, Henan	Q3
Avery	WDD00647	Glycine max	United States, Missouri	Q4
Jidou17	ZDD24685	Glycine max	China, Hebei	Q4
Lvxuan 23	ZDD02615	Glycine max	China, Shandong	Q1
Tianedan	ZDD02114	Glycine max	China, Shanxi	Q1
Xiaheidou	ZDD02400	Glycine max	China, Shanxi	Q1
Qing 6	ZDD02921	Glycine max	China, Shandong	Q3
Pixiandazihuacao	ZDD03739	Glycine max	China, Jiangsu	Q3
Xiaohuangdou	ZDD02134	Glycine max	China, Shanxi	Q1
Lvpihuangdou	ZDD19027	Glycine max	China, Shanxi	Q1
Zhongnongshi-1	N/A	Glycine max	China	Q3
PI 253666A	WDD00627	Glycine max	United States	Q3
Verde	WDD00582	Glycine max	United States	Q4
Miyangbaidou	ZDD03260	Glycine max	China, Henan	Q1
Yuxuan 13	ZDD08697	Glycine max	China, Shanxi	Q1
Huanggandou	ZDD02149	Glycine max	China, Shanxi	Q1
Zhongdou 8	WDD00627	Glycine max	China, Hubei	Q3
Zheng 97196	ZDD24053	Glycine max	China, Zhengzhou	Q3
Huipizhiheidou	ZDD02315	Glycine max	China, Shanxi	Q1
Heheidou	ZDD02551	Glycine max	China, Shanxi	Q1
Zhonghuang 39	ZDD24640	Glycine max	China, Beijing	Q3
Xiaobaidou-2	ZDD8986	Glycine max	China, Shanxi	Q1
Xizhoujiwohuang	ZDD3237	Glycine max	China, Henan	Q3
Hualvdou	ZDD10129	Glycine max	China, Henan	Q3
Pixianhongmaoyou	ZDD03733	Glycine max	China, Jiangsu	Q3

## Sheet: S. Table 2.  aa_pheno 
Supplementary Table 2. Number of accessions, average, range, standard deviation, and coefficient of variation of the 15 amino acids in soybean seed, and top 3 soybean germplasm accessions with the highest concentration for each amino acid.
Accession_Name	Ala	Arg	Asp	Glu	Gly	His	Ile	Leu	Lys	Phe	Pro	Ser	Thr	Tyr	Val	Top_3_trait
HP202	17.1	28.7	44.5	71.9	16.8	10.6	18	29.3	25.3	20.1	22.5	19.2	15.2	13.2	19.3
L62-880	16.3	25.7	45	76.9	14.8	9.2	16.5	26.3	22.2	17.8	19.7	18.3	15.4	12	17.4
Baiqidawandou	17.9	23.9	44.3	75.6	15.3	9.2	17.1	27	22.4	17.6	18.2	19.1	16.5	12.7	19.1
L66-721	16.4	25.2	44.6	75.7	15.1	9.2	16.1	26.1	22.3	17.8	20.4	18.2	15.6	11.7	17.2
L73-67	16.8	26.2	46.6	79.8	15.3	9.5	16.6	27	22.8	18.5	20.3	19.6	16.4	12.4	17.5
L64-4103	15	25.4	41	59.9	14.5	9.3	14.8	24.3	22.6	17.4	22.1	16.9	14.9	11.1	15.9
L67-1695	16	25.9	42.6	63.4	15	9.4	15.8	26.4	22.8	17.8	23.6	17.1	14.8	11.7	17
L67-949	15.4	25.7	42.3	61.8	14.6	9.3	16.2	25.9	22.6	17.8	21.2	17.1	14.8	12.1	16.5
L62-906	17.7	29.5	46.4	71.4	16.3	10.3	18.4	29.5	24.2	19.6	25.1	19.1	16	13.3	19.8
L70-6494	16.3	25.6	44.2	63.9	15.1	9.6	15.6	25.2	23	17.9	23.9	18.1	15.5	11.7	16.7
L62-956	15.7	24.9	42.4	62.8	14.7	9.3	15	23.4	22.5	17.4	21	17.3	14.9	11.4	16.2
Kaohsiung 1	15.5	23.8	40.5	58.6	15.4	9.5	16.7	27.1	23.3	17.2	19.2	16.5	15.5	11.7	14.1
Jindou 15	17.3	33.2	50.4	74.8	16.5	10.8	16.8	27.2	24.8	19.7	25.1	19.9	16.5	12.4	17.8
Newton	15.1	23.6	39.2	57.7	14	8.9	14.7	22.8	21.4	16.7	22.2	15.9	13.5	10.9	15.9
Huangdou 2	18.1	23.4	46.8	74.6	21.1	9.6	5.1	19.9	19.9	14.7	20.4	18	10	10.4	8.8
Jidou 7	19.2	25.4	50.9	82.9	22.5	10.4	6	21.3	25.5	15.8	25.7	20.8	11.1	11.5	11.4
Zhongdou 36	18	35	50.1	76.9	17.8	11.8	19.1	31.6	26.7	21.6	25.1	21.2	16.2	14	20.1
L73-54	22.7	27.9	57.9	90.1	23.4	10.9	8.6	27.9	22.9	18.3	23.5	24.6	13.8	14.1	13.8
Banyesheng	20.1	26.9	55.4	87	23.2	10.2	5.9	22	22	15.5	24	24.3	13.1	10.5	10.2
Xudou 10	21.2	30.2	57.3	86.8	22.8	10.5	6.2	23.7	22.6	18.6	26.6	24.7	13.6	12.2	10.7
Ludou 4	21.6	27.8	58.8	89.7	22.9	11	7.1	24.8	24.1	18.2	25.8	25.3	14.5	12.6	11
L77-1727	21	27.5	56.4	87.5	21.8	10.4	6.8	23	23.9	17.8	25.8	24.9	14.2	12.6	10.2
Zaoshu 6 hao	19.9	25.7	52.5	74.8	22.5	9.7	6.9	23.7	19.9	15.4	20.2	21.8	11.2	10.5	14.2
L72-1078	17.9	22.6	50.1	69.7	20.4	9.7	4.8	18.5	19.5	14.4	18.4	20.7	10.7	9.9	8.7
Zhonghuang 13	17.1	31.5	44.8	71.5	16.7	10.8	18.3	29.8	25	20.4	23.7	19.2	15.3	13.2	19.6
Zhonghuang 4	20.8	35.6	59.4	86.3	23.5	11.3	7.2	23.2	22.1	17.2	22.9	24.4	13.1	10	13
Zhonghuang 10	23.6	31.4	65.5	92.9	26.8	12	8.1	27.6	26.3	19.1	23.8	26.6	14	13.2	15	Asp-3, Ser-2, Glu-1, Gly-2, Ala-2, His-3
Dadunxiaoheidou	19.2	27.2	55.6	81.2	22.8	10.4	5.3	20.5	21.1	16.2	21.9	23.7	13.1	11.5	9.1
Jihuang13	18.9	26.5	53.7	74.6	21.1	9.7	5.8	20.5	21.4	15.5	22.2	22.8	13.2	11.3	8.7
Zhongzuo 00-484	19.3	26.7	56.4	83	22.4	10.3	5.7	21.3	21.6	16.4	22.7	24.2	13	11.1	9.6
Zhongzuo 97-1121	19.2	28.9	57.5	80.7	23.9	11.3	5.6	19.5	21.1	14.8	23.1	21.9	11.8	9.3	13
Jindou 13	18.4	26.1	55.3	73.1	23.4	11	4.9	18.1	20.7	15	20.3	20.2	11.7	10.9	12.3
Zhongzuo 983	21.2	44	57.8	80.1	25.6	12.7	4.9	19.9	23.3	17.2	23.5	21.3	10.9	11.6	11.6	His-1, Arg-1
Xiaohuangdou	20.7	26.7	54.5	74.1	25.1	11.1	5	19.4	22	15.6	22.9	20.5	10.7	11.5	10.1
8588	22.3	29.7	66	85.2	28.3	12.3	5.1	21.1	23.8	17.5	25.5	23.6	13.6	12.4	10.9	Asp-2, Gly-1, His-2
L68-582	19.3	24.4	52.8	70.7	23	10.1	4.4	17.8	20.4	14.5	24.4	18.5	10.2	9.5	9.4
Shengli 3	22.2	34.2	63.7	85.3	25.9	11.6	6.9	23.1	23.2	16.8	25.1	24.7	14	11.3	14.2
Zhongzuo 00-683	20.3	25.7	57.4	76.8	23.4	10.4	5.2	19.5	22.2	15.6	21.5	22.3	12.4	11.5	9.7
Zhonghuang 27	20.4	29.5	53.1	70.3	25.6	10.8	7	22.9	19.8	15.6	20.9	19.6	9.5	10.9	14.7
Jian 31	18.5	34.1	48.4	78.6	18.3	11.5	19.7	32.3	27.2	22.4	27.7	21.6	16.5	14.2	20.7	Val-2, Phe-3, Lys-3
L69-4267	20.4	24.5	57.3	73.7	24.8	10.8	5.1	20	21.8	16.6	23.3	19.5	10.9	11.8	10.5
Jidou12	21.2	31.6	59.4	81.9	26.5	10.8	6	20.9	20.8	17.3	21.6	22.5	11.6	10.6	14.5	Gly-3
Qingkeyuandou	20.6	32.6	64.5	85	25.9	10.9	6	21.8	22.6	17.5	25.3	23.3	13.2	11.6	13.2
Amcor 89	19.5	24.4	53.3	71.9	22.3	10.1	6.8	22.7	20.4	15.7	18.6	21.5	11.2	11.1	12.7
Zhongzuo 96-954	19.3	24.3	50.5	68	22.7	9.8	6.7	21	18.7	13.6	19.5	20.9	10.7	9.6	12.7
Maoyandou	19	23.8	54.5	69.4	22.5	10.4	5.8	20.4	20.3	15.3	20.2	22.4	12.2	11.1	10.4
Kenwood	17	21.4	48.3	65	18	8.8	5.7	20.8	19.5	13.9	19.9	19.5	12.4	9.9	8
Zhongdou 27	18.8	26.2	52.5	73.2	19.7	9.9	5.7	21.4	20.2	16.1	20	21.1	12.8	10.7	9.3
Tuyandou	19.6	31	55.6	78.5	19.9	10.4	6.8	24.8	22.1	17	23.5	23.2	14	12	9.5
L84-307	17.6	23	48.4	66.3	17.7	9	5.9	20.5	20.1	15	20.4	20.6	12.4	10.5	8.4
L81-4590	20	27.1	54.6	77.4	19.9	10.1	6.7	23.9	22.2	17.1	23.2	22.6	14	12.7	9.8
Sprite 87	18.4	23.5	50.9	69.5	18.8	9	6	21.4	20	15.6	20.3	21	13	11.4	8.6
L78-3083	19.5	28.1	56.2	78.1	20.1	10.1	6.5	22.6	21.8	16.6	22.6	24.2	14.1	12.3	10
Zhongdou 28	19.2	24.9	51.5	75.1	18.8	9.8	6.8	23.8	23.6	16.2	22.5	23.2	13.8	12.3	9.3
Lvcaodou	19.8	32.1	58.1	82.4	20.9	10.5	7.2	24.7	22.4	18.1	24.9	24	15	12.4	9.6
L82-1858	16.3	27.2	42.1	68	15.9	10.1	17.2	28.5	23.9	19.3	23	18.6	14.8	13	18.5
GR8836	17.4	24.3	52.4	76.1	18.2	9.2	6.2	21.6	20	15.5	22.4	21.4	13.2	11.4	8.5
L74-01	18.9	26.1	56.3	83.1	19.4	9.6	6.7	23.1	21.2	16.8	24.7	23.2	13.9	12.3	9.2
L74-221	18.3	24.9	54.9	80.7	18.7	9.6	7.1	23.5	24.4	16.7	21.7	22.9	14.2	12.7	9.3
Ludou 11	17.5	23.1	47.4	64.8	18.2	8.9	5.6	19.8	19.3	14.9	17.5	19.1	11.8	10.7	8.2
Fayette	16.4	26.7	41.8	66	16	10.3	17.4	28.4	23.7	19.3	22.4	18.6	14.9	12.9	18.5
Gnome	19.2	26.2	53.6	73.6	19.9	10	6.8	23.1	22.3	16.9	25.1	21.3	13	12.4	9.7
Lv 75	18	30.6	46.7	71.6	17.5	11	18.4	30.2	26	20.5	23.3	18.9	17.2	13.1	16.9
Zhongpindaheidou	19.6	26.6	54.7	77.6	20.1	10.3	6.8	23	22.4	17.2	20.1	22.1	14.3	12.6	9.6
Maoyandou	20.4	31.1	58.1	83.3	20.5	10.7	7.6	26.2	23.3	18.4	23.7	24.6	15.2	12.7	10
Zhengzhou 135	21.5	31.7	61.4	89.1	21.5	11.2	7.4	25.5	27.7	19.2	25.1	25.8	16	13.5	10.7	Ser-3, Lys-1
Elf	20.5	28.2	58.5	83.3	20.7	10.4	6.9	24.7	23.6	18	24.4	24.8	15.1	12.7	9.5
Hobbit87	16.6	25.7	41.2	61.8	16	9.8	16.7	27.6	23.6	18.3	23	17	15.5	12	15.2
Sijiaoqi	20.6	31.6	57.4	81.3	20.8	10.8	7	24.3	23.3	17.9	22.2	24.5	15.7	13.3	9.9
Erliheidou	17	28	54.3	76.5	18.9	9.4	5.2	21.5	19.1	15.4	22.7	20.8	12	9.9	8.3
IL2	17.3	24.8	51.4	77.2	19.3	9.2	5.6	22.8	19.5	14.8	19.6	21.3	12.5	10.5	7.8
Dunbar	15.9	22.3	47.5	71.2	17.1	8.5	5.7	21.5	18.9	14.2	17.9	19.9	12	10.1	7.5
Yanhuang 3	18.7	29.1	58.3	88.3	19.9	10.4	6.8	26.1	21.9	17.7	21.7	24.6	14.4	12.4	9.1
Peking	17.1	26.1	42.5	64.3	16.4	9.9	17.2	28.1	24.1	18.9	22.2	17.6	16	12.2	15.4
Kunitz	17.8	24.2	51.5	80.8	18.8	9.5	6.1	24.3	22.6	15.5	22	22	13.4	11.5	8.4
Luning 1	18.6	26.5	55.6	84	20	9.8	5.9	23.8	21.4	16.6	20.5	23.4	14	12.2	8.7
Chadou	18.1	27.7	54.9	82.5	19.5	9.9	6.3	25.1	20.8	16.7	20.4	23.1	14.3	12.1	8.7
Wandou 15	20.2	34.9	52.4	80.8	17.9	11.4	19.2	27.8	27.3	22.5	29.3	20.8	18.1	14.3	21.6	Val-1, Phe-2, Lys-2
He 84-5	19.3	28.3	53.1	74.8	19.8	10	6.4	24.1	20.5	16.8	27.6	21.5	13.3	11.1	9.3
Yudou 25	21.3	38.9	62	84	21.2	11.1	7.3	26.4	22.9	19.8	30.4	24.5	15	13.3	10.3
Nanguanxiaopiqing	24.8	32.7	61.7	88.9	22.9	11.6	9.4	30	23.7	20.3	31.9	25.6	15.9	14.3	15.2	Ala-1
Lu 93748-1	22.7	31.5	63.7	91	22.3	11.4	7.9	27.7	25.8	19.7	37.1	26.9	16.4	13.4	10.9	Ser-1, Glu-2, Pro-1
Dabaipi	22.6	38.2	62.2	89.1	21.8	11.4	7.4	26.7	23.9	20.2	33.5	25.4	15.8	13.5	10.6	Pro-3
Sijiaoqihuangdou	20.6	27.7	55.6	77.4	20.3	10.4	6.7	23.9	22.2	17.5	26.3	22.7	14.3	12.6	10
Jidou 12-2,3	19.8	30.7	51.6	76.8	18	9.2	8.1	24.9	20.7	17.4	30.8	21.4	13.2	11.7	12.3
Pingdinghei	19.8	25.5	55.2	73.1	20.6	10.1	6.2	23.4	21	17	22.6	22.7	13.1	11.8	9.2
Zhonghuang 18	19.8	27	56.4	78.2	21	10.3	6	23.7	25.3	17	24.7	23.2	13	12.5	9.6
Xiaoyuanhuangdou	20.2	26.4	57.3	76.8	20.2	10.3	6.9	25.3	22.4	17.6	26.1	22.7	13.6	13.1	9.6
Bendidahuangdou	21.6	37.8	66.6	85.6	21.4	11.2	7.3	26.8	23.7	20.2	28	25	14.9	13.5	10.3	Asp-1
Lu 99-1	15.3	24.8	38.7	62.4	14.7	9.2	15.8	25.9	22.4	17.3	20.4	17	13.6	11.6	16.9
Yangtianxiaohuangdou	20.3	31.6	59.9	81.4	20.2	10.2	6.8	25.6	22.6	18.3	24.8	24.2	13.8	12.9	9.7
SS74185	17.8	27.8	44.2	65.3	17.1	10.5	18	30.1	25	19.8	21	18.2	16.4	12.5	16.4
95-5117	19.1	25.7	54.9	75.8	19.1	9.8	6.6	24.5	21.8	17.1	23.1	23.5	13.7	12.7	9.2
Zhonghuang 28	20	28.8	57.8	83.2	20.2	10.5	7.2	25	24	18.1	29.9	25.4	15.3	13.4	10
Jidou 12-3l	19.8	30.6	47.8	73.4	17.2	10.5	18.2	26	26.5	21.4	26.7	19.3	16.9	12.7	20.5	Val-3
Qihuang 30	19.1	30	48.2	75.5	16.9	10.4	18	25.7	25.7	21	28.1	19.8	16.9	13.4	19.8
Zheng 92116	19.4	37.1	51.1	75	17	11.1	18.2	26.6	25.9	21.6	28.2	20	17.2	13.1	20.1
Maodou	19.5	32	48.7	74.9	17.2	11	17.9	25.8	25.6	20.7	27.2	19.9	17.2	13.5	20.5
Er-hej-jan	18.5	30.2	52.7	78	16.7	10.7	18.5	29.9	25.1	21	24.2	21	17.6	13.7	19.9
Jindou 31	18.2	28.7	51.1	74.9	15.8	10.5	16.9	26.5	24.5	19.4	24.2	20.4	17.5	13	18.4
Handou 5	18.4	31.4	53.5	78.1	16.4	10.8	18	28.1	25.2	20.5	22.7	20.8	17.9	13.4	19.4
Kexin 3	18.7	31.5	53.4	79.3	16.9	10.9	18.3	27.6	25.7	20.6	23.3	20.8	17.9	13.1	19.4
Zaofeng 1	18.8	29.8	52.3	77.6	16.4	10.6	17.6	27.2	25.4	20.3	21.4	21.3	18.1	13.3	18.5
Dahuangdou	18	31.3	50.7	74.1	16	10.5	16.9	26.3	24.5	19.5	21.4	20.4	17.4	12.8	18.3
Puhai 10	18.9	31.1	52.9	76.6	16.4	10.5	17.8	27.2	25.5	21.3	21.7	20.5	18.1	13.4	18.8
Zhongye 2	19	34.2	51.8	78	16.8	10.9	17.5	26.7	25.5	20.6	22.3	20	16.7	13.2	19.1
Zhonghuang 22	17.6	31.7	49.3	74.3	17	10.7	17.2	26.3	25.3	20.8	25.9	20.1	17.3	12.9	18.7
Kexin 4	18.8	34.3	50.6	76.2	16.8	10.8	18.3	28.6	24.9	20.8	26.3	19.6	16.9	13.5	20
Qihuang 1	15.6	29.8	45.3	70.4	15	10	16	25.2	23.1	19.3	22.1	19.1	15.8	12	16.5
Tianedan	17.6	26.8	43.7	69.3	15.5	9.8	16.6	26.1	23.3	18.6	21.5	17.9	14.9	12.2	17.6
Delsoy 4210	15.6	26.6	40.7	66.2	15.3	9.9	16.7	27.5	23.4	18.3	20.3	18	14.1	12.4	17.5
MN413	17.8	29.1	45.3	70.8	15.6	10.1	16.3	25.4	23.6	18.8	24.1	19	16.1	12.3	17.6
Fendou 31	17.8	26.4	43.5	69.3	15.2	9.7	17.5	27.7	22.8	18.7	23.3	18.4	15.3	12.7	18.9
7651-1	17.4	25.9	43	69.4	15	9.7	15.7	25.8	22.8	17.8	22	19.2	15.9	12.7	17
L86-1436	17.6	27.5	45.7	73	15.6	10	16.7	26.5	23.8	19	23.5	19.2	16.2	12.7	17.5
Tiejiaohuang	18.4	31.7	48.8	78.1	16.4	10.8	17.2	26.6	24.8	20.8	24.1	20.6	17.1	13.2	18.7
Lu 99-7	16.5	25.5	42.6	67.9	14.7	9.3	15.4	23.7	22.4	17.7	20.2	18.3	15.4	11.6	16.7
L81-4871	17.6	27.7	45.5	72.6	15.5	10.2	16.4	26.5	23.7	18.8	22	19.7	16.3	12.9	17.6
Clark	17.1	26.9	45	70.6	15.1	9.9	16.4	26	23.4	18.6	23.2	19.1	15.8	12.5	17.8
Chichenglvhuangdou	18.2	31.7	48.9	79.4	16.5	10.9	17.5	28	25.1	20.3	25.9	20.5	16.5	13.9	18.9
Mustang	17.3	30.4	49.3	72.8	16	10.7	17.2	27.2	24.9	20.2	24.6	19.3	16.3	13.7	18.2
Union	18.6	30.6	49.6	74.3	16.3	10.8	17.7	28.6	25.1	20.3	24.4	20.2	16.8	13.8	18.2
Kefeng 6	17.8	29	45.2	68.2	17.4	10.3	18.3	30.4	25.3	20.3	23	18.4	16.6	12.8	16.4
Xinyangyangyandou	18.6	34.8	49.2	72.5	15.7	10.5	17.1	27.8	24	20.2	24.9	19.7	16.1	13.5	18.3
Wenfeng 7	17.2	26.9	43.2	65.2	16.3	9.8	17.2	28.9	24.4	19	23.6	17.7	15.9	12.7	15.9
Zhongpin 95-5383	16.8	27.7	47.7	75.1	16	10.2	9	22.3	23.9	18.9	27.3	19.6	17	11.7	16.7
Zhonghuang 16	16.9	29.2	49.3	80.7	16.1	10.5	9.4	24	24.4	19.6	28	20.9	17.2	12.5	17
Qihuang 13	16.2	28.3	47.4	73	15.8	10.1	9.2	22	23.7	19.6	25.1	19.6	16.7	11.4	17.2
Gaozuoxuan 1	15.3	25.6	42.3	65.2	14.6	9.4	8.3	21	22.1	16.8	23.4	17.4	15.2	10.7	15.3
Daheidou	18.1	29.9	50.6	78.6	16.5	10.8	9.5	24.1	25.1	19.5	27.5	20.7	17.2	11.9	17.1
Cansidou	17	29.2	49.2	74.6	15.4	9.9	9.7	25.2	24.3	19.9	25.9	20.2	16.5	12.4	16.4
L77-1794	16.1	28	46	62	15.1	10.1	16.2	24.6	24.1	18.2	28.9	18.5	16.3	12.4	15.1
Zheng 97210-6	17.3	33.1	48.7	66.4	15.9	10.7	18.2	28.8	25.2	20.6	29.5	19.2	16.9	13.5	17.1
Youbian 30	16.3	32.3	47.1	62.7	15.6	10.1	16	24.6	24	19	28.2	18.2	16.1	12.1	15.2
Han 195	16.6	31.1	43.5	70	16.2	10.4	17.9	29.3	24.1	20.6	22.5	18.6	14.5	12.8	19.2
Zaoshuheidou	17.9	29.3	49.5	64.8	16.6	10.6	17.8	25.9	25.2	20.7	29.2	19.1	17.7	12.8	16
Ina	17.3	27.5	47.4	61.8	16	10.7	16.9	25.6	24.8	19.4	24	18.8	17	12.7	16
Wandou 21	17	30.5	47.3	64	15.6	10.1	17.1	25.4	24.5	20.4	25.1	18.5	16.7	12.1	15.7
L88-8226	17	28.7	47.5	64.7	15.8	10.2	16.9	26.7	24.4	19.9	27.4	18.9	16.8	12.4	15.9
Lvrouheipidou	18.2	39.9	51.5	69.1	16.7	11.1	17.3	26.7	26.5	20.7	27	20.4	17.9	12.9	16.4	Arg-3
Ooyachi-2	17.4	30.2	48.9	67	16.3	10.6	17.6	27.5	25.3	20.7	27.4	19.7	17.5	12.8	16.2
Xiataizimoshidou	17.3	32.4	48.8	65.8	16.5	11	16.7	26.3	25.2	20.4	27.8	18.8	16.9	12.5	16.1
Pixiansilicao	16.6	29.3	42.9	64.9	14.8	9.7	16.1	25.3	22.1	17.8	24.3	16.7	15.1	11.3	16.4
Williams 82	17.6	25.8	44	67.7	15.2	9.8	16.8	25.9	23.4	18.3	26.3	17.9	15.9	12	16.8
Jiguan52	17	27.2	43.8	67	15.2	9.6	16.3	25.1	22.5	18.5	24.4	17.4	15.5	11.3	16.5
Zhongdou 34	17.5	27.3	44.8	67.2	15.4	9.7	16.9	26.8	23.6	18.5	22.6	18.1	16.2	12.3	16.4
Zhonghuang 15	17.7	27.9	45.2	71.1	15.6	9.8	16.8	26.4	23.3	19	27.9	18.1	15.8	12.3	16.8
Xinbada 2	17.3	25.5	43.9	66.6	15.2	9.6	16.8	26.1	23.1	17.7	23.6	17.7	15.6	12.2	16.1
Jiwuxing 1	18.6	29.8	45.9	70.8	15.6	10.3	17.5	27.6	23.4	19	25.2	18.6	16	12.5	18
Shuyangchunheidoubing	19	30.9	46.7	70.3	16.4	10.6	17.6	27.2	24.3	19.8	25.9	19.1	16.7	12.5	17.1
L78-379	17.4	26.6	45	68.8	15.2	9.9	16.3	26	23.4	18.3	24.6	18.6	15.9	12.4	15.6
Zheng 02060-0-7-2	18.7	29	45.8	70	15.7	9.7	17.3	26.9	23.7	19.9	26.2	18.8	16.3	12.2	16.4
Yudou 18	17.9	30.1	43.6	64.1	14.8	9.4	15.6	24.9	22.1	17.7	23.2	17.2	15.2	11.2	16
L88-8431	17.4	25	42.8	64.7	15	9.5	16.1	24.6	22.6	17.4	21.8	17.4	15.4	11.8	16.3
Chaleston	17.7	25.1	43.9	67.3	15.4	9.5	16.2	25.3	23.1	17.5	22.9	18	15.6	11.5	16.6
Franklin	16.6	24.5	42.5	63.4	14.4	9.3	16.1	25.9	22	17.2	21.5	17.3	15	12	15.4
L85-2378	17.8	25.7	42.6	66.1	14.7	9.6	16.6	25.9	22.4	18.2	24.7	17.3	15.3	11.9	16.4
Pixie	16.3	26.8	40.9	66.2	15.7	10	17.9	30.1	23.8	18.6	21.2	17.9	14.2	12.7	19.2
L82-2020	17.1	25.1	43.2	62.8	15.2	9.3	16	25.8	22.6	17.7	24.5	17.3	15.6	12.5	14.4
Miyunlaoyelian	17.1	26.9	46	67	16.2	9.9	15.6	25.1	23.6	18.1	24.6	18.5	16.4	12.2	14.8
L77-1863	18.1	28	47.6	69.5	16.3	9.9	16.4	26.5	23.9	19	26.6	19	16.7	12.7	15.2
Longjiangdali × Su	20	32.2	51.5	75.7	18.2	11	18	28.1	26.2	20.9	28.6	20.3	18.1	13.7	16.9
Zhongpin 661	16.9	25.1	43.8	62.9	15.1	9.4	15.4	25.3	22.8	17.8	27.1	17.6	15.5	12.4	13.9
L87-0482	17.5	27.7	46.5	67.9	15.8	10	15.9	25.6	23.8	18.8	28.3	19	16.5	12.7	14.8
L77-5632	17	29.6	48.8	71.7	16.8	10.3	16.7	27.5	24.8	19.9	28.5	20.1	17.5	13.3	15.8
L83-4744	15.6	25.1	43	62.4	15.6	9.3	15.8	24.7	22.3	17.4	25.5	18.1	15.4	12	15.6
Gnome 85	17	25.8	44	66.8	16.3	9.7	16.7	28.1	23.7	18	26.7	17.8	16.4	13	13.4
Kim	17.8	27.1	43.1	66.3	16.2	10	16.8	28.3	23	17.5	26.7	17.5	15.7	12.8	13.7
Nile	17.7	26.3	44.5	68	16.1	9.9	17.3	30.1	23.6	18.7	24.3	17.9	16.3	13.4	14.5
L88-8739	18.6	28.4	47.1	72.9	17.1	10.3	17.7	31.2	24.4	19.8	24.6	19	16.9	13.5	14.7
Xiaoqingdou	19	31.2	48.2	73.5	17.4	10.7	17.8	30.8	24.7	19.9	29	18.9	16.9	13.9	15
Zhongpin 662	19.1	29.9	49.9	77.7	17.5	10.4	18.1	31.3	24.9	20.9	29	19.9	17.2	13.6	15.6
PI 547893	18.7	30.1	49.2	76.3	17.2	10.6	18.4	31.7	24.9	20.6	26.8	19.9	17.4	14.1	14.8
PI 547872	17.5	25.8	45.7	68.8	16.3	9.8	16.8	30.1	23.5	18.5	24.4	19	16.7	13.3	14.1
Xinliuqing	20.3	37.2	54.3	81.1	18.6	11.1	20.7	36.3	26.8	23.4	28.9	21.6	18.9	15.7	18.1	Ile-1,Tyr-1,Leu-1,Phe-1
Siliyuan	17	34.6	50.1	73.3	17.1	10.8	16.9	29.3	24.4	19.8	26.3	19.4	17.3	12.9	15.4
Amsoy	15.4	24.2	39.6	61.7	15	9.3	16	26.4	22.3	17.8	20	16.8	14.7	11.4	15.7
Heidou	17.5	28.3	48.2	72.4	17.5	10.3	18	30.8	24.7	20.3	26.9	19.5	17.5	13.3	15.7
Boaihongpizaojiao	17.6	34.5	51	76	18	11.3	18.4	32.1	25.2	21.1	25.2	20.3	18	14.2	16.4
Spry	17.5	29.2	47.8	73.4	16.8	10.4	17.8	30.4	24.7	19.6	28	19.6	17	13.2	15.7
PI 547838	18.3	29.5	47.8	74.5	17.1	10.2	18.8	32.1	24.2	20.1	25.1	19.5	16.6	14.1	16.5
PI 547850	18.7	29.4	49.7	76.5	17.8	10.6	19.5	33.6	25.7	21	28.6	20.2	17.7	14.7	17.7	Tyr-2
Zheng 9525	17.7	29.1	43.6	64.7	16.4	10	17.8	29.7	24.6	20.8	21.8	17.7	16.3	12.5	15.8
Pingdinghuangdou	18.6	32.2	47	69.8	17.6	11.4	18	30.6	25.4	21.2	23.9	19.5	17.4	13.4	17.1
PI 547888	15.2	27.7	44.1	69.9	15.5	10.1	15.6	25	23.9	18.3	26.2	18	16.8	12.4	14.2
Jindou 21	16.4	26.7	42.6	69.5	16	10.1	15.3	24.6	23.3	17.8	24.3	17.7	16.8	12.2	14.3
KD01	17.4	36.6	50.3	78.7	16.5	10.6	15.4	23.9	24.7	19.2	27.6	19.9	17.8	12.4	14.2
Baipihuangdou	15.6	28.4	44.2	70.9	15.9	10.1	14.6	23.4	23.5	18	29.4	18.5	16.7	12.1	12.9
PI54703	18	30.7	48.5	78.5	17.1	10.8	17.2	27.7	25.3	20.2	26.9	19.9	18.1	13.9	15.7
Diliuhuangdou-2	16.8	30.8	47.6	75.3	17.2	10.7	15.7	24.5	24.4	19	26.3	19.4	17.9	12.4	13.5
Kefeng 53	17.7	33.5	48.4	76.1	16.2	10.2	15.6	24.9	24.2	19.4	27.1	19.5	17.3	12.9	13.5
Delsoy	17.4	25	42.5	65.4	15.4	9.8	15.7	24.8	23.3	18.1	25.2	17.9	16.4	13	13.8
Wandou 16	17.8	33.6	45.2	71	15.9	10.3	15.9	25	23.4	18.9	24.8	18.1	16.5	12.5	13.8
L85-2029	15.7	23.1	41.7	67.7	16.2	8.8	15.8	26.1	21.1	16.4	27.8	15.8	15.1	11.4	13.5
Huaiyangchundou	19.3	31.5	50	83.5	18.8	10.3	18.5	31.6	24.3	19.8	29.8	20	18.2	13	16.3
Zheng 99048	20.2	33	51.1	86.7	18.8	10.6	19.8	33.2	25.1	21	29	20.2	17.8	14.4	16.8
Zhongdou 33	22.8	41	55.2	86	18.6	11.6	17.6	29.5	24.7	19.9	30.4	20.6	18.6	12.9	16	Ala-3, Arg-2
Qingdou	18.6	28	48.1	78.8	17.4	9.8	18.1	29.9	23.7	19.5	28.1	18.9	17.6	12.7	15
Yudou 22	17.6	33.6	45.7	67.6	16.5	10.6	16.7	28.7	24.5	19.7	23.3	18.4	16.4	12.4	15.9
Xiaomidou	19.6	27.1	48	80.8	17.9	10.2	18.1	30.3	23.7	19.3	26	19.5	17.4	12.8	15.9
L84-2235	19.7	28.7	49.4	84.6	18.6	10.6	18.5	31.9	24.8	20	30	20.3	18.4	13.7	15.6
Xiaoheidou	19.8	29.9	50.6	86.6	18.6	10.5	18	30.1	24.6	20.3	29.4	20.6	17.8	13	16
Zheng 8516	20.9	35.2	53.3	88.2	19	10.9	18.6	32	25.3	20.7	29.4	21.2	19.1	13.7	16.2	Thr-3
Yuandou	16.4	30.2	43.5	69.6	15.9	10.4	17.9	28.6	24.7	20.1	23.9	18.6	14.3	12.8	18.8
Yudou 12	22	33.2	53.4	90.7	19.5	11.2	20.2	35	25.9	22.1	31	21.8	19.3	14.6	17.9	Thr-2, Glu-3,Ile-3, Leu-2
Ji9-3l-2	19	27.8	47.7	82.4	17.4	10	18	29.5	23.6	18.8	30.9	19.6	17.2	13	15.9
Bailudou	19.4	26.4	46.7	79.2	17.9	10.3	18.8	32.1	23.6	18.7	31.4	19.3	17.2	14	16.7
Miyangxiaozihuang	20.7	33.7	51.6	88	19.1	11.3	18.9	32.6	26.2	20.9	31	21.2	18.5	14	16.7
Huaheihu	21.7	32.8	52.5	89.5	19.8	11.4	20.6	34.2	25.6	21.5	34.1	21.3	18.8	14.6	18.3	Pro-2, Ile-2, Tyr-3, Leu-3
Delsoy 4710	17.7	25	43.4	70	16.2	9.5	16.3	27.5	22.3	17.3	25.6	17.9	15.9	11.7	14.6
L85-2308	16.4	27.6	43	68.8	16	10	14.9	23.9	23	18.5	27.2	17.8	16.1	12	14.3
Qisiwa	18.4	32.8	51.3	80.3	18	11.4	16.7	27.7	26.1	21	31.2	20.4	18.6	13.4	15.7
Liushiribaidou	19	33.7	48.5	78	18.2	10.8	17.8	28.4	25.6	21.3	30.6	19.6	17.7	13.9	16.1
Pixianzhanzhuangliuyuexian	17.5	32.1	47.6	76.5	17.5	10.8	16.4	26.2	25.1	20	28.3	18.7	17	12.7	15.3
Datianedan	17.3	33.2	46.3	74.4	16.5	10.3	16.2	25.5	23.6	19.2	27.8	18.6	16.1	12.1	15.3
Dongshan 69	16.3	26.6	43.6	66.5	15.7	9.8	15.2	24.4	23	18.1	23	17.4	16	11.9	13.9
Qingdou	18.8	31.1	46.6	74.6	17.5	10.4	18	28.6	24.6	21.4	28.4	19	17.1	13.9	16.9
Fendou 62	18.6	29.9	47.4	75.4	17.2	10.8	18.1	28	24.7	20.9	29.1	19.2	16.8	13.9	16.7
L88-5492	16.6	26.7	46.8	81.6	16.9	9.5	15.7	23.2	22.8	17.7	24.6	19.9	17.3	11	14.6
Lv 96150	19	35.1	55	89.7	18.7	11.4	18.6	28.9	26	21.2	27.9	20.7	19.4	13.6	16.7	Thr-1
Shang 951099	19.3	30.4	49.4	85.1	17.2	10.3	18.3	28.3	23.8	20.4	29.3	20.2	17.9	13.3	17.8
Delsoy 4900	17.2	28.4	47.2	81	16.2	9.9	16	24	22.7	18.1	28.4	19.2	17.3	11.8	15.1
Meng 9793-1	19.2	31.4	52.5	89.3	17.9	10.6	18.5	28.9	24.8	20.4	26.3	21.5	18.7	13.1	17.4
Xiaohuangdou	18.6	28.3	49.2	82.3	17.1	10.2	17	26.7	24	19.2	29.4	20.7	18.2	12.5	16
Miyangniumaohuang	17.8	27.2	47.9	79.8	16.4	10.2	15.3	25.6	23.8	18.5	26.5	21.1	18.3	12.3	14.5
Avery	17.4	26.6	45.5	77.9	15.7	9.5	15.6	25.9	22.6	18.2	25.4	19.6	17.4	12	14.8
Jidou17	16.6	25.8	45.1	75	15.2	9.3	15.4	23.8	22.2	18	26.2	19	16.6	11.5	14.5
Lvxuan 23	19.3	31.9	50.6	88.2	17.9	10.5	18.2	28	24.3	20.4	30	20.9	18.3	13.5	17.9
Tianedan	19	28.5	49.6	83.1	16.8	10.2	16.8	25.9	24.8	20.1	30.1	20.6	18.6	12.3	15.9
Xiaheidou	18.8	32	51.1	88.8	17.1	10.5	16.8	27.3	25.2	21.4	31.6	21.3	18.5	12.6	15.6
Qing 6	17.3	27.6	46.3	80.7	16.3	9.7	15.5	25	22.7	18.1	24.2	19.6	17.2	11.9	15
Pixiandazihuacao	17.5	27.3	46.4	76.7	15.8	9.8	15.1	24.1	23.8	18.9	26.3	19.7	18	11.9	14.2
Xiaohuangdou	16.9	26.8	41.8	69	16.1	9.7	17.8	29.8	23	19.4	20.8	17.2	15.6	12.4	15.3
Lvpihuangdou	17.9	31.3	47.9	80.7	17.8	11	18.8	32	25.4	20.6	24.1	19.1	17.1	14.1	16.5
Zhongnongshi-1	16.1	28.1	42.4	68.7	15.9	9.7	16.4	28.9	22.8	18.1	22.6	16.8	16.1	12.1	14.4
PI 253666A	18.2	36.1	50.3	83.6	18.3	11.6	18.6	31.9	26.2	21.2	27.3	19.7	18.3	13.7	16.2
Verde	15.9	25.4	41.6	61.7	15.9	10	16.4	26.6	23.9	17.9	24.6	17	15.5	12	14.7
Miyangbaidou	17.3	32.3	47.5	78.9	18	10.5	18.5	31.1	25.4	20.8	24.2	18.9	17.5	13.5	16
Yuxuan 13	17.4	33.8	47.8	80	17.8	11.2	18.3	30.7	25.2	20.9	26.2	18.9	17.6	13.5	16.2
Huanggandou	16.7	31.8	45.7	73.9	16.9	10.7	17	29.7	23.6	19	22.1	18.2	17	12.8	15.3
Zhongdou 8	17.3	28.5	44	72.3	16.9	10.1	18.2	31.6	24	19.8	20.8	18.6	16.6	13	16.9
Zheng 97196	15.9	28.3	41.4	68.5	15.8	9.4	16.9	28.3	22.4	18.9	23.9	16.9	15.7	11.8	14.8
Huipizhiheidou	16.5	31.6	42.8	68.8	15.8	10.5	17.4	28.9	24	19.6	21.1	18.2	14.4	12.3	18.5
Heheidou	16.7	27.9	42.7	64.4	16.2	9.9	17.3	28.8	23.5	19	21.3	17.1	15.4	12.2	16.5
Zhonghuang 39	16.5	30.2	47.8	75.4	16.4	10.5	16.3	24.8	24.5	19.9	29.6	19.5	16.7	12.3	13
Xiaobaidou-2	17.9	32	47.1	72.6	16.7	10.5	16.9	25.7	25.3	20.3	28.1	18.9	16.5	11.9	13.8
Xizhoujiwohuang	17.1	28.7	45.3	68.5	16.4	10.6	15.7	24.5	23.7	18.7	27.2	18.9	16.9	12.2	13.4
Hualvdou	17.2	30.1	45.9	67.1	15.7	9.9	15.6	24.4	23.9	18.3	29.1	18.3	16.1	12	12.9
Pixianhongmaoyou	17.9	33.3	48.4	75.8	17	10.9	17.6	27.8	25.2	20.6	29.3	20.2	17.4	13	14.9
Parameter	Ala	Arg	Asp	Glu	Gly	His	Ile	Leu	Lys	Phe	Pro	Ser	Thr	Tyr	Val
N	249	249	249	249	249	249	249	249	249	249	249	249	249	249	249
Average	18.2374	29.0681	49.148	74.4169	17.7862	10.2764	14.0303	26.2937	23.5654	18.7118	24.9051	20.0398	15.6744	12.4673	14.8535
Std Dev	1.70312	3.60597	5.58171	7.56095	2.74545	0.67055	4.94419	3.30336	1.70054	1.82597	3.30442	2.21815	1.98594	1.02656	3.28662
Min	15	21.4	38.7	57.7	14	8.5	4.4	17.8	18.7	13.6	17.5	15.8	9.5	9.3	7.5
Max	24.8	44	66.6	92.9	28.3	12.7	20.7	36.3	27.7	23.4	37.1	26.9	19.4	15.7	21.6
Range	9.8	22.6	27.9	35.2	14.3	4.2	16.3	18.5	9	9.8	19.6	11.1	9.9	6.4	14.1
Variance	2.90061	13.0031	31.1555	57.168	7.53748	0.449637	24.445	10.9122	2.89184	3.33417	10.9192	4.92019	3.94397	1.05383	10.8019
Std Err	0.106863	0.226259	0.350228	0.474416	0.172265	0.0420741	0.310226	0.207271	0.106701	0.114572	0.207338	0.139179	0.124609	0.0644122	0.206221
CV	9.3386	12.4053	11.3569	10.1603	15.4358	6.52516	35.2393	12.5633	7.21627	9.75838	13.2681	11.0687	12.67	8.23402	22.1268
Median	17.9	28.6	48.2	74.35	16.85	10.3	16.4	26.15	23.7	18.85	24.6	19.6	16.1	12.5	15.7
Percentage (%)	4.93743	7.86965	13.3059	20.147	4.81529	2.78214	3.79844	7.11853	6.37988	5.06587	6.74259	5.42539	4.24355	3.37529	4.02132
Max:min	1.65333	2.05607	1.72093	1.61005	2.02143	1.49412	4.70455	2.03933	1.48128	1.72059	2.12	1.70253	2.04211	1.68817	2.88

## Sheet: S. Table 3. SNPs-Trait
Supplementary Table 3. SNP markers associated with each amino acid with LOD ≥3.0 and haplotype block ID and position.
Trait	SNP marker	Chr	Pos	Q6_mlm_Lod	Q6_mlm_P	HAP block	HAP block position
Ala	Gm06_399885	6	399885	3.14497	0.00071619	Chr. 6_Block 1	289,575-619,863
Ala	Gm07_39077446	7	39077446	3.01367	0.00096901	Chr. 7_Block 7	39,077,446-39,096,171
Ala	Gm08_14156183	8	14156183	3.32658	0.00047143
Ala	Gm09_43473530	9	43473530	3.599	0.00025177	Chr. 9_Block 1	43,473,530-43,488,824
Ala	Gm09_43488824	9	43488824	4.05299	8.8514e-05	Chr. 9_Block 1	43,473,530-43,488,824
Ala	Gm10_12029489	10	12029489	3.18373	0.00065504	Chr. 10_Block 2	11,899,265-12,360,572
Ala	Gm10_46037954	10	46037954	3.07283	0.00084561	Chr. 10_Block 4	46,037,693-46,045,322
Ala	Gm13_21758530	13	21758530	3.12059	0.00075754
Ala	Gm19_34599708	19	34599708	3.12896	0.00074309
Ala	Gm19_36853376	19	36853376	3.06729	0.00085646	Chr. 19_Block 2	36,853,376-36,856,526
Ala	Gm19_36856526	19	36856526	3.03993	0.00091215	Chr. 19_Block 2	36,853,376-36,856,526
Arg	Gm02_50224425	2	50224425	3.39513	0.0004026	Chr. 2_Block 5	49,929,111-50,269,310
Arg	Gm02_50269310	2	50269310	3.22451	0.00059634	Chr. 2_Block 5	49,929,111-50,269,310
Arg	Gm03_6537448	3	6537448	3.95877	0.00010996
Arg	Gm06_1655912	6	1655912	3.20262	0.00062716
Arg	Gm07_3811476	7	3811476	3.04702	0.00089739	Chr. 7_Block 2	3,598,058-3,811,476
Arg	Gm07_5923593	7	5923593	3.58218	0.00026171
Arg	Gm10_47770916	10	47770916	3.06507	0.00086085
Arg	Gm10_4877563	10	4877563	3.07921	0.00083327	Chr. 10_Block 1	4,877,563-4,877,661
Arg	Gm10_4877661	10	4877661	3.07921	0.00083327	Chr. 10_Block 1	4,877,563-4,877,661
Arg	Gm10_6088950	10	6088950	3.64451	0.00022672
Arg	Gm10_6127825	10	6127825	3.17934	0.0006617
Arg	Gm10_6158335	10	6158335	3.29553	0.00050637
Arg	Gm12_4525326	12	4525326	3.45571	0.00035018	Chr. 12_Block 3	4,478,892-4,525,341
Arg	Gm12_4525341	12	4525341	3.26096	0.00054833	Chr. 12_Block 3	4,478,892-4,525,341
Arg	Gm13_22508206	13	22508206	3.06716	0.00085673
Arg	Gm13_7762318	13	7762318	3.10595	0.00078352
Arg	Gm14_670550	14	670550	3.051	0.00088921	Chr. 14_Block 1	635,616-746,793
Arg	Gm14_670770	14	670770	3.31903	0.0004797	Chr. 14_Block 1	635,616-746,793
Arg	Gm16_32344691	16	32344691	4.69351	2.0253e-05
Arg	Gm16_32636611	16	32636611	3.29041	0.00051238	Chr. 16_Block 6	32,636,611-32,636,615
Arg	Gm16_32891444	16	32891444	3.61802	0.00024098	Chr. 16_Block 7	32,891,444-32,912,966
Arg	Gm16_33487136	16	33487136	3.05249	0.00088616	Chr. 16_Block 8	33,487,131-33,487,149
Arg	Gm16_33595082	16	33595082	3.26759	0.00054002	Chr. 16_Block 9	33,527,064-33,761,779
Arg	Gm16_33761779	16	33761779	3.6272	0.00023594	Chr. 16_Block 9	33,527,064-33,761,779
Arg	Gm16_33853366	16	33853366	3.39272	0.00040484
Arg	Gm17_37712338	17	37712338	3.5759	0.00026552
Arg	Gm18_55570016	18	55570016	3.42961	0.00037187	Chr. 18_Block 7	55,430,696-55,618,371
Arg	Gm18_57994827	18	57994827	3.05345	0.0008842	Chr. 18_Block 8	57,994,827-58,003,311
Arg	Gm18_57994865	18	57994865	3.05345	0.0008842	Chr. 18_Block 8	57,994,827-58,003,311
Asp	Gm02_6721375	2	6721375	5.40956	3.8944e-06
Asp	Gm07_36388230	7	36388230	3.05514	0.00088077	Chr. 7_Block 4	36,199,745-36,409,657
Asp	Gm08_45648867	8	45648867	3.04467	0.00090226	Chr. 8_Block 4	45,642,407-45,648,867
Asp	Gm09_43488824	9	43488824	3.27448	0.00053152	Chr. 9_Block 1	43,473,530-43,488,824
Asp	Gm10_48103776	10	48103776	3.15006	0.00070784	Chr. 10_Block 5	47,979,242-48,288,364
Asp	Gm13_17646967	13	17646967	4.06386	8.6326e-05
Asp	Gm13_21744787	13	21744787	3.04773	0.00089593	Chr. 13_Block 1	21,555,094-21,744,787
Asp	Gm13_21758530	13	21758530	3.18192	0.00065778
Asp	Gm16_33670373	16	33670373	3.07336	0.00084458	Chr. 16_Block 9	33,527,064-33,761,779
Glu	Gm05_1956615	5	1956615	3.5616	0.00027441	Chr. 5_Block 2	1,956,615-1,971,758
Glu	Gm06_20941559	6	20941559	3.27748	0.00052786
Glu	Gm07_36390103	7	36390103	3.00479	0.00098904	Chr. 7_Block 4	36,199,745-36,409,657
Glu	Gm07_36524487	7	36524487	3.0274	0.00093886	Chr. 7_Block 5	36,524,487-36,542,987
Glu	Gm07_36542987	7	36542987	3.68	0.00020893	Chr. 7_Block 5	36,524,487-36,542,987
Glu	Gm07_36543902	7	36543902	3.55763	0.00027693	Chr. 7_Block 6	36,543,769-36,704,280
Glu	Gm07_36633143	7	36633143	3.25836	0.00055162	Chr. 7_Block 6	36,543,769-36,704,280
Glu	Gm07_36633260	7	36633260	3.25836	0.00055162	Chr. 7_Block 6	36,543,769-36,704,280
Glu	Gm08_14156183	8	14156183	3.04402	0.00090361
Glu	Gm08_1969577	8	1969577	3.9711	0.00010688
Glu	Gm08_8091680	8	8091680	3.00534	0.00098777	Chr. 8_Block 1	8,037,524-8,281,564
Glu	Gm10_46037693	10	46037693	3.84034	0.00014443	Chr. 10_Block 4	46,037,693-46,045,322
Glu	Gm10_46037954	10	46037954	3.86126	0.00013764	Chr. 10_Block 4	46,037,693-46,045,322
Glu	Gm10_46045322	10	46045322	3.39413	0.00040352	Chr. 10_Block 4	46,037,693-46,045,322
Glu	Gm10_48103776	10	48103776	3.51401	0.00030619	Chr. 10_Block 5	47,979,242-48,288,364
Glu	Gm10_50892012	10	50892012	3.27707	0.00052836
Glu	Gm10_50945017	10	50945017	3.46804	0.00034038	Chr. 10_Block 7	50,945,017-50,945,124
Glu	Gm10_50945124	10	50945124	3.13144	0.00073886	Chr. 10_Block 7	50,945,017-50,945,124
Glu	Gm13_21744787	13	21744787	3.03007	0.00093311	Chr. 13_Block 1	21,555,094-21,744,787
Glu	Gm14_42728555	14	42728555	3.43621	0.00036626
Glu	Gm14_42900467	14	42900467	3.43621	0.00036626	Chr. 14_Block 2	42,728,557-43,163,317
Glu	Gm14_43163207	14	43163207	3.82877	0.00014833	Chr. 14_Block 2	42,728,557-43,163,317
Glu	Gm14_43163233	14	43163233	3.82877	0.00014833	Chr. 14_Block 2	42,728,557-43,163,317
Glu	Gm14_43163234	14	43163234	4.36713	4.2941e-05	Chr. 14_Block 2	42,728,557-43,163,317
Glu	Gm14_43163255	14	43163255	4.36713	4.2941e-05	Chr. 14_Block 2	42,728,557-43,163,317
Glu	Gm14_43163263	14	43163263	3.82877	0.00014833	Chr. 14_Block 2	42,728,557-43,163,317
Glu	Gm14_43163268	14	43163268	4.36713	4.2941e-05	Chr. 14_Block 2	42,728,557-43,163,317
Glu	Gm14_43163302	14	43163302	3.82877	0.00014833	Chr. 14_Block 2	42,728,557-43,163,317
Glu	Gm14_43163309	14	43163309	3.82877	0.00014833	Chr. 14_Block 2	42,728,557-43,163,317
Glu	Gm14_43163317	14	43163317	4.36713	4.2941e-05	Chr. 14_Block 2	42,728,557-43,163,317
Glu	Gm18_1449038	18	1449038	3.22143	0.00060058	Chr. 18_Block 2	1,414,878-1,461,817
Glu	Gm18_1564092	18	1564092	3.37355	0.00042311	Chr. 18_Block 3	1,564,092-1,705,064
Glu	Gm19_36856526	19	36856526	3.63931	0.00022945	Chr. 19_Block 2	36,853,376-36,856,526
Glu	Gm19_41048945	19	41048945	3.62255	0.00023848	Chr. 19_Block 4	41,033,099-41,048,945
Gly	Gm01_53597652	1	53597652	3.02807	0.00093742	Chr. 1_Block 3	53,596,671-53,603,077
Gly	Gm02_6671113	2	6671113	3.45621	0.00034978
Gly	Gm02_6721375	2	6721375	3.35675	0.00043979
Gly	Gm04_29795804	4	29795804	3.09053	0.00081183		29,795,804-29,795,952
Gly	Gm04_43205897	4	43205897	3.55945	0.00027577	Chr. 4_Block 1	43,103,451-43,559,281
Gly	Gm04_43205900	4	43205900	3.55945	0.00027577	Chr. 4_Block 1	43,103,451-43,559,281
Gly	Gm04_43207187	4	43207187	3.03307	0.00092667	Chr. 4_Block 1	43,103,451-43,559,281
Gly	Gm04_43207248	4	43207248	3.03307	0.00092667	Chr. 4_Block 1	43,103,451-43,559,281
Gly	Gm04_43247307	4	43247307	3.55945	0.00027577	Chr. 4_Block 1	43,103,451-43,559,281
Gly	Gm04_43247365	4	43247365	3.55945	0.00027577	Chr. 4_Block 1	43,103,451-43,559,281
Gly	Gm05_1364762	5	1364762	3.79035	0.00016205
Gly	Gm06_289575	6	289575	3.55774	0.00027686	Chr. 6_Block 1	289,575-619,863
Gly	Gm06_399885	6	399885	4.14972	7.084e-05	Chr. 6_Block 1	289,575-619,863
Gly	Gm06_46691924	6	46691924	3.79607	0.00015993
Gly	Gm06_48405502	6	48405502	3.54212	0.000287
Gly	Gm06_49021688	6	49021688	3.15377	0.00070183
Gly	Gm06_582930	6	582930	3.10283	0.00078917	Chr. 6_Block 1	289,575-619,863
Gly	Gm07_3374472	7	3374472	3.76513	0.00017174	Chr. 7_Block 1	3,374,471--3,374,492
Gly	Gm07_3374492	7	3374492	3.09699	0.00079986	Chr. 7_Block 1	3,374,471--3,374,492
Gly	Gm08_8480396	8	8480396	3.57826	0.00026408	Chr. 8_Block 2	8,480,231-8,538,031
Gly	Gm08_8538031	8	8538031	3.92974	0.00011756	Chr. 8_Block 2	8,480,231-8,538,031
Gly	Gm14_28719225	14	28719225	3.17357	0.00067055
Gly	Gm15_6364620	15	6364620	3.1861	0.00065148	Chr. 15_Block 1	6,364,620--6,364,686
Gly	Gm15_6364624	15	6364624	3.5065	0.00031153	Chr. 15_Block 1	6,364,620--6,364,686
Gly	Gm15_6364658	15	6364658	3.5065	0.00031153	Chr. 15_Block 1	6,364,620--6,364,686
Gly	Gm15_6364660	15	6364660	3.3841	0.00041295	Chr. 15_Block 1	6,364,620--6,364,686
Gly	Gm15_6364671	15	6364671	3.5065	0.00031153	Chr. 15_Block 1	6,364,620--6,364,686
Gly	Gm18_58356668	18	58356668	3.02904	0.00093532	Chr. 18_Block 9	58,356,668-58,415,354
Gly	Gm20_42531505	20	42531505	3.49908	0.0003169	Chr. 20_Block 2	42,531,505-42,551,456
His	Gm01_571041	1	571041	3.43765	0.00036505
His	Gm01_571048	1	571048	3.43765	0.00036505
His	Gm02_45763574	2	45763574	3.03637	0.00091966	Chr. 2_Block 2	45,598,105-45,817,453
His	Gm03_6537448	3	6537448	3.65785	0.00021986
His	Gm06_48160139	6	48160139	3.12734	0.00074587
His	Gm10_48103776	10	48103776	3.49894	0.000317	Chr. 10_Block 5	47,979,242-48,288,364
His	Gm13_41203949	13	41203949	3.08695	0.00081855
His	Gm15_46888773	15	46888773	3.01742	0.00096069	Chr. 15_Block 3	46676711-46,888,773
His	Gm16_33487136	16	33487136	3.33266	0.00046488	Chr. 16_Block 8	33,487,131-33,487,149
His	Gm16_33595082	16	33595082	3.02283	0.00094878	Chr. 16_Block 9	33,527,064-33,761,779
His	Gm16_33761779	16	33761779	3.4751	0.00033489	Chr. 16_Block 9	33,527,064-33,761,779
His	Gm16_33853366	16	33853366	3.55446	0.00027896
His	Gm16_35244130	16	35244130	3.11326	0.00077045	Chr. 16_Block 10	35,217,921-35,244,130
His	Gm16_6737154	16	6737154	3.1135	0.00077001	Chr. 16_Block 1	6,737,154-6,737,218
His	Gm17_37708047	17	37708047	3.379	0.00041783	Chr. 17_Block 3	37,529,926-37,708,117
His	Gm17_37708072	17	37708072	3.28836	0.0005148	Chr. 17_Block 3	37,529,926-37,708,117
His	Gm17_37708077	17	37708077	3.28836	0.0005148	Chr. 17_Block 3	37,529,926-37,708,117
His	Gm17_37708117	17	37708117	3.52481	0.00029867	Chr. 17_Block 3	37,529,926-37,708,117
His	Gm20_31387086	20	31387086	3.07488	0.00084162	Chr. 20_Block 1	31,387,080-31,387,086
Ile	Gm01_33262451	1	33262451	3.0181	0.00095917	Chr. 1_Block 1	33,262,451-33,529,486
Ile	Gm01_45320366	1	45320366	3.6484	0.0002247	Chr. 1_Block 2	45,320,283-45,320,366
Ile	Gm02_47034495	2	47034495	4.98586	1.0331e-05
Ile	Gm02_49856130	2	49856130	3.21913	0.00060377	Chr. 2_Block 4	49,856,124-49,856,184
Ile	Gm02_5190606	2	5190606	3.20738	0.00062032
Ile	Gm02_6721375	2	6721375	3.55468	0.00027882
Ile	Gm04_29795804	4	29795804	4.26769	5.399e-05		29,795,804-29,795,952
Ile	Gm04_43207187	4	43207187	3.38651	0.00041067	Chr. 4_Block 1	43,103,451-43,559,281
Ile	Gm04_43207248	4	43207248	3.38651	0.00041067	Chr. 4_Block 1	43,103,451-43,559,281
Ile	Gm04_45172948	4	45172948	3.11451	0.00076822	Chr. 4_Block 2	45,172,917-45,172,948
Ile	Gm05_21977894	5	21977894	3.58872	0.0002578
Ile	Gm10_44070578	10	44070578	3.14005	0.00072436
Ile	Gm10_45237186	10	45237186	3.62004	0.00023986
Ile	Gm11_38372080	11	38372080	3.68914	0.00020458	Chr. 11_Block 2	38,372,080-38,384,197
Ile	Gm12_1283279	12	1283279	3.25211	0.00055961	Chr. 12_Block 1	1,283,279-1,283,298
Ile	Gm12_2246393	12	2246393	3.40086	0.00039732	Chr. 12_Block 2	2,246,393-2,246,409
Ile	Gm12_37250318	12	37250318	3.04291	0.00090593	Chr. 12_Block 4	37,191,398-37,253,606
Ile	Gm12_37253606	12	37253606	3.34387	0.00045303	Chr. 12_Block 4	37,191,398-37,253,606
Ile	Gm12_9802063	12	9802063	3.32208	0.00047634
Ile	Gm13_17646967	13	17646967	3.30455	0.00049596
Ile	Gm13_39627980	13	39627980	3.3228	0.00047555	Chr. 13_Block 2	39,627,980-39,628,133
Ile	Gm13_39627983	13	39627983	3.3228	0.00047555	Chr. 13_Block 2	39,627,980-39,628,133
Ile	Gm13_39627986	13	39627986	3.07811	0.0008354	Chr. 13_Block 2	39,627,980-39,628,133
Ile	Gm13_39628010	13	39628010	3.53056	0.00029474	Chr. 13_Block 2	39,627,980-39,628,133
Ile	Gm13_39628014	13	39628014	3.53056	0.00029474	Chr. 13_Block 2	39,627,980-39,628,133
Ile	Gm13_39628016	13	39628016	3.16106	0.00069015	Chr. 13_Block 2	39,627,980-39,628,133
Ile	Gm13_39628019	13	39628019	3.53056	0.00029474	Chr. 13_Block 2	39,627,980-39,628,133
Ile	Gm13_39628049	13	39628049	3.0674	0.00085624	Chr. 13_Block 2	39,627,980-39,628,133
Ile	Gm13_39628054	13	39628054	3.0674	0.00085624	Chr. 13_Block 2	39,627,980-39,628,133
Ile	Gm16_19302037	16	19302037	3.52815	0.00029638
Ile	Gm16_19309923	16	19309923	3.84958	0.00014139
Ile	Gm16_19310296	16	19310296	3.84958	0.00014139
Ile	Gm16_19474288	16	19474288	3.08068	0.00083046
Ile	Gm16_27656811	16	27656811	3.43059	0.00037103
Ile	Gm16_27675722	16	27675722	3.03087	0.00093139
Ile	Gm16_28109123	16	28109123	3.15588	0.00069843
Ile	Gm16_780258	16	780258	3.49906	0.00031691
Ile	Gm18_1231280	18	1231280	3.16991	0.00067622
Ile	Gm18_23446982	18	23446982	3.02447	0.00094522	Chr. 18_Block 6	22,960,496-23,447,056
Ile	Gm18_23680823	18	23680823	3.30426	0.0004963
Ile	Gm18_45637951	18	45637951	3.17359	0.00067051	Chr. 18_Block 7	45,592,907-45,639,478
Ile	Gm19_14283927	19	14283927	4.03265	9.2758e-05
Ile	Gm19_35491961	19	35491961	3.73575	0.00018376	Chr. 19_Block 1	35,491,961-35,492,063
Ile	Gm19_35491974	19	35491974	4.19582	6.3706e-05	Chr. 19_Block 1	35,491,961-35,492,063
Ile	Gm19_35491994	19	35491994	4.03243	9.2804e-05	Chr. 19_Block 1	35,491,961-35,492,063
Ile	Gm19_35491998	19	35491998	4.18914	6.4694e-05	Chr. 19_Block 1	35,491,961-35,492,063
Ile	Gm19_35492018	19	35492018	4.18914	6.4694e-05	Chr. 19_Block 1	35,491,961-35,492,063
Ile	Gm19_35492028	19	35492028	4.18914	6.4694e-05	Chr. 19_Block 1	35,491,961-35,492,063
Ile	Gm19_35492061	19	35492061	4.30497	4.9548e-05	Chr. 19_Block 1	35,491,961-35,492,063
Ile	Gm19_35492063	19	35492063	4.15049	7.0714e-05	Chr. 19_Block 1	35,491,961-35,492,063
Ile	Gm20_42531505	20	42531505	3.53383	0.00029253	Chr. 20_Block 2	42,531,505-42,551,456
Leu	Gm05_1131617	5	1131617	3.6918	0.00020333	Chr. 5_Block 1	1,096,316-1,280,052
Leu	Gm11_17324386	11	17324386	3.04149	0.00090889
Leu	Gm12_1966701	12	1966701	3.23876	0.00057709
Leu	Gm12_2246393	12	2246393	3.01773	0.00096	Chr. 12_Block 2	2,246,393-2,246,409
Leu	Gm12_37250318	12	37250318	3.06226	0.00086644	Chr. 12_Block 4	37,191,398-37,253,606
Leu	Gm16_27656811	16	27656811	3.28436	0.00051956
Leu	Gm16_27675722	16	27675722	3.63173	0.00023349
Leu	Gm18_54941806	18	54941806	3.90981	0.00012308
Leu	Gm18_61819070	18	61819070	3.01141	0.00097408	Chr. 18_Block 10	61,800,361-61,915,849
Leu	Gm18_61846089	18	61846089	3.05426	0.00088255	Chr. 18_Block 10	61,800,361-61,915,849
Leu	Gm18_61846097	18	61846097	3.05426	0.00088255	Chr. 18_Block 10	61,800,361-61,915,849
Leu	Gm18_61846199	18	61846199	3.05426	0.00088255	Chr. 18_Block 10	61,800,361-61,915,849
Leu	Gm18_61846240	18	61846240	3.19994	0.00063105	Chr. 18_Block 10	61,800,361-61,915,849
Leu	Gm18_61846255	18	61846255	3.31006	0.00048971	Chr. 18_Block 10	61,800,361-61,915,849
Leu	Gm18_61846357	18	61846357	3.19994	0.00063105	Chr. 18_Block 10	61,800,361-61,915,849
Leu	Gm18_829983	18	829983	3.24458	0.0005694	Chr. 18_Block 1	829,765-849,773
Leu	Gm18_849773	18	849773	3.26184	0.00054722	Chr. 18_Block 1	829,765-849,773
Leu	Gm20_31240721	20	31240721	3.01887	0.00095749
Leu	Gm20_35630363	20	35630363	3.70073	0.00019919
Leu	Gm20_42531505	20	42531505	4.55163	2.8078e-05	Chr. 20_Block 2	42,531,505-42,551,456
Lys	Gm06_14669414	6	14669414	4.51443	3.0589e-05
Lys	Gm08_3446621	8	3446621	3.99174	0.00010192
Lys	Gm08_43340095	8	43340095	3.09547	0.00080265	Chr. 8_Block 3	43,340,095-43,532,314
Lys	Gm11_36252840	11	36252840	3.94329	0.00011395
Lys	Gm13_38830655	13	38830655	3.38957	0.00040778
Lys	Gm13_41203949	13	41203949	3.5612	0.00027466
Lys	Gm15_42452169	15	42452169	3.79623	0.00015987	Chr. 15_Block 2	42,452,138-42,526,097
Lys	Gm15_42452285	15	42452285	3.5404	0.00028814	Chr. 15_Block 2	42,452,138-42,526,097
Lys	Gm16_31565242	16	31565242	3.30389	0.00049672	Chr. 16_Block 5	31,565,242-31,565,438
Lys	Gm16_31565425	16	31565425	3.28825	0.00051493	Chr. 16_Block 5	31,565,242-31,565,438
Lys	Gm16_6737154	16	6737154	3.26473	0.00054359	Chr. 16_Block 1	6,737,154-6,737,218
Lys	Gm18_8944865	18	8944865	3.5185	0.00030304
Lys	Gm19_35492063	19	35492063	3.22437	0.00059652	Chr. 19_Block 1	35,491,961-35,492,063
Lys	Gm20_42569717	20	42569717	3.43477	0.00036748
Phe	Gm04_43207187	4	43207187	3.57447	0.0002664	Chr. 4_Block 1	43,103,451-43,559,281
Phe	Gm04_43207248	4	43207248	3.57447	0.0002664	Chr. 4_Block 1	43,103,451-43,559,281
Phe	Gm07_16345870	7	16345870	3.30611	0.00049419
Phe	Gm11_36252840	11	36252840	3.47585	0.00033431
Phe	Gm12_2246393	12	2246393	3.26586	0.00054218	Chr. 12_Block 2	2,246,393-2,246,409
Phe	Gm15_42452169	15	42452169	3.35355	0.00044305	Chr. 15_Block 2	42,452,138-42,526,097
Phe	Gm15_42452285	15	42452285	3.15556	0.00069894	Chr. 15_Block 2	42,452,138-42,526,097
Phe	Gm18_14877256	18	14877256	3.09473	0.00080403	Chr. 18_Block 5	14,545,400-14,952,633
Phe	Gm20_42531505	20	42531505	4.78741	1.6315e-05	Chr. 20_Block 2	42,531,505-42,551,456
Pro	Gm02_48215047	2	48215047	3.08452	0.00082316	Chr. 2_Block 3	48,215,047-48,231,762
Pro	Gm03_36530224	3	36530224	3.19614	0.00063659	Chr. 3_Block 1	36,421,822-36,530,224
Pro	Gm03_40600088	3	40600088	3.15939	0.00069281	Chr. 3_Block 2	40,593,905-40,600,203
Pro	Gm03_40600203	3	40600203	3.15939	0.00069281	Chr. 3_Block 2	40,593,905-40,600,203
Pro	Gm04_3722529	4	3722529	3.04079	0.00091035		3702919-3722529
Pro	Gm11_36391557	11	36391557	3.05046	0.0008903	Chr. 11_Block 1	36,391,557-36,391,616
Pro	Gm12_37699937	12	37699937	4.2236	5.9758e-05	Chr. 12_Block 5	37,684,215-37,700,083
Pro	Gm12_37700016	12	37700016	4.22886	5.9039e-05	Chr. 12_Block 5
Pro	Gm13_40242572	13	40242572	3.19058	0.00064479	Chr. 13_Block 3	40,165,429-40,242,709
Pro	Gm13_40242573	13	40242573	3.19058	0.00064479	Chr. 13_Block 3	40,165,429-40,242,709
Pro	Gm13_40242709	13	40242709	3.19058	0.00064479	Chr. 13_Block 3	40,165,429-40,242,709
Pro	Gm13_41203949	13	41203949	3.18479	0.00065344
Pro	Gm16_26668643	16	26668643	3.0822	0.00082756	Chr. 16_Block 3	26,480,829-26,760,058
Pro	Gm16_26668804	16	26668804	3.63464	0.00023193	Chr. 16_Block 3	26,480,829-26,760,058
Pro	Gm16_26760058	16	26760058	3.11348	0.00077005	Chr. 16_Block 3	26,480,829-26,760,058
Pro	Gm17_14444779	17	14444779	3.4121	0.00038717	Chr. 17_Block 2	14,424,217-14,854,120
Pro	Gm17_2459036	17	2459036	3.48673	0.00032604	Chr. 17_Block 1	2,355,325-2,674,908
Pro	Gm17_2475262	17	2475262	3.824	0.00014997	Chr. 17_Block 1	2,355,325-2,674,908
Pro	Gm17_2674908	17	2674908	3.28996	0.00051291	Chr. 17_Block 1	2,355,325-2,674,908
Pro	Gm17_37708047	17	37708047	3.30441	0.00049612	Chr. 17_Block 3	37,529,926-37,708,117
Pro	Gm17_37708072	17	37708072	3.21271	0.00061276	Chr. 17_Block 3	37,529,926-37,708,117
Pro	Gm17_37708077	17	37708077	3.21271	0.00061276	Chr. 17_Block 3	37,529,926-37,708,117
Pro	Gm17_37708117	17	37708117	3.48745	0.0003255	Chr. 17_Block 3	37,529,926-37,708,117
Pro	Gm17_37712338	17	37712338	3.78965	0.00016231
Ser	Gm02_6721375	2	6721375	4.63205	2.3332e-05
Ser	Gm05_1956615	5	1956615	3.05545	0.00088014	Chr. 5_Block 2	1,956,615-1,971,758
Ser	Gm07_4574178	7	4574178	3.20595	0.00062237	Chr. 7_Block 3	4,574,178-4,574,272
Ser	Gm10_48103776	10	48103776	3.60319	0.00024935	Chr. 10_Block 5	47,979,242-48,288,364
Ser	Gm10_48367427	10	48367427	3.06268	0.0008656	Chr. 10_Block 6	48,367,393-48,367,427
Ser	Gm13_17646967	13	17646967	3.26812	0.00053936
Ser	Gm13_21744787	13	21744787	3.27434	0.00053169	Chr. 13_Block 1	21,555,094-21,744,787
Ser	Gm16_35747794	16	35747794	3.01681	0.00096203	Chr. 16_Block 11	35,746,613-35,747,794
Ser	Gm18_1449038	18	1449038	3.39227	0.00040526	Chr. 18_Block 2	1,414,878-1,461,817
Ser	Gm19_36853376	19	36853376	3.51968	0.00030222	Chr. 19_Block 2	36,853,376-36,856,526
Ser	Gm19_36856526	19	36856526	3.54487	0.00028519	Chr. 19_Block 2	36,853,376-36,856,526
Thr	Gm02_47034495	2	47034495	3.61224	0.00024421
Thr	Gm03_36272238	3	36272238	3.00263	0.00099396
Thr	Gm03_36417795	3	36417795	3.37649	0.00042025	Chr. 3_Block 1	36,409,924-36,417,795
Thr	Gm03_36465287	3	36465287	3.68359	0.00020721	Chr. 3_Block 2	36,421,822-36,530,224
Thr	Gm04_29795804	4	29795804	3.04288	0.00090599		29,795,804-29,795,952
Thr	Gm04_43207187	4	43207187	3.16683	0.00068103	Chr. 4_Block 1	43,103,451-43,559,281
Thr	Gm04_43207248	4	43207248	3.16683	0.00068103	Chr. 4_Block 1	43,103,451-43,559,281
Thr	Gm05_1131617	5	1131617	3.3214	0.00047709	Chr. 5_Block 1	1,096,316-1,280,052
Thr	Gm12_2246393	12	2246393	4.13333	7.3565e-05	Chr. 12_Block 2	2,246,393-2,246,409
Thr	Gm12_2246402	12	2246402	3.32816	0.00046972	Chr. 12_Block 2	2,246,393-2,246,409
Thr	Gm12_2246405	12	2246405	3.32816	0.00046972	Chr. 12_Block 2	2,246,393-2,246,409
Thr	Gm12_2246408	12	2246408	3.32816	0.00046972	Chr. 12_Block 2	2,246,393-2,246,409
Thr	Gm12_2246409	12	2246409	3.32816	0.00046972	Chr. 12_Block 2	2,246,393-2,246,409
Thr	Gm16_6737154	16	6737154	3.29111	0.00051155	Chr. 16_Block 1	6,737,154-6,737,218
Thr	Gm16_6737218	16	6737218	3.59348	0.00025499	Chr. 16_Block 1	6,737,154-6,737,218
Thr	Gm16_6737289	16	6737289	3.20477	0.00062407	Chr. 16_Block 2	6,737,228-6,737,312
Thr	Gm16_6737312	16	6737312	3.13863	0.00072673	Chr. 16_Block 2	6,737,228-6,737,312
Thr	Gm18_12797087	18	12797087	3.14598	0.00071453
Thr	Gm18_2026494	18	2026494	3.04451	0.00090259	Chr. 18_Block 4	2,022,035-2,026,579
Thr	Gm18_8944865	18	8944865	3.83327	0.0001468
Thr	Gm20_42531505	20	42531505	5.03818	9.1585e-06	Chr. 20_Block 2	42,531,505-42,551,456
Tyr	Gm05_1131617	5	1131617	3.24154	0.0005734	Chr. 5_Block 1	1,096,316-1,280,052
Tyr	Gm05_36368612	5	36368612	3.13478	0.0007332	Chr. 5_Block3	36,352,522-36,370,205
Tyr	Gm06_1655912	6	1655912	3.02448	0.0009452
Tyr	Gm11_36252840	11	36252840	4.29755	5.0402e-05	Chr. 11_Block 2	38,372,080-38,384,197
Tyr	Gm16_36927834	16	36927834	3.03461	0.00092341	Chr. 16_Block 12	35,748,610-35,939,774
Tyr	Gm16_36927871	16	36927871	3.03461	0.00092341	Chr. 16_Block 12	35,748,610-35,939,774
Tyr	Gm17_23967094	17	23967094	3.13964	0.00072503
Tyr	Gm18_54941806	18	54941806	3.60046	0.00025092
Tyr	Gm19_38354186	19	38354186	3.15537	0.00069925	Chr. 19_Block 3	38,354,186-38,354,744
Tyr	Gm20_31240721	20	31240721	3.15267	0.0007036
Tyr	Gm20_31240801	20	31240801	3.1639	0.00068565
Tyr	Gm20_42531505	20	42531505	3.87293	0.00013399	Chr. 20_Block 2	42,531,505-42,551,456
Tyr	Gm20_42569717	20	42569717	3.00132	0.00099696
Val	Gm02_15368490	2	15368490	3.14381	0.00071811	Chr. 2_Block 1	15,349,511-15,374,311
Val	Gm02_47034495	2	47034495	3.53903	0.00028905
Val	Gm02_49856130	2	49856130	4.49206	3.2206e-05	Chr. 2_Block 4	49,856,124-49,856,184
Val	Gm05_21977894	5	21977894	3.28446	0.00051944
Val	Gm10_35214322	10	35214322	3.3225	0.00047588	Chr. 10_Block 3	35,214,314-35,214,322
Val	Gm12_1966701	12	1966701	3.13036	0.00074069
Val	Gm12_2246393	12	2246393	3.38965	0.00040771	Chr. 12_Block 2	2,246,393-2,246,409
Val	Gm15_42452169	15	42452169	3.78704	0.00016329	Chr. 15_Block 2	42,452,138-42,526,097
Val	Gm15_42452285	15	42452285	3.78516	0.000164	Chr. 15_Block 2	42,452,138-42,526,097
Val	Gm16_19309923	16	19309923	3.07947	0.00083277
Val	Gm16_19310296	16	19310296	3.07947	0.00083277
Val	Gm16_30033799	16	30033799	3.03133	0.0009304	Chr. 16_Block 4	29,970,167-30,033,799
Val	Gm16_31565242	16	31565242	3.69719	0.00020082	Chr. 16_Block 5	31,565,242-31,565,438
Val	Gm16_31565425	16	31565425	3.70848	0.00019567	Chr. 16_Block 5	31,565,242-31,565,438
Val	Gm16_780258	16	780258	3.97807	0.00010518
Val	Gm19_14283927	19	14283927	3.53251	0.00029342
Val	Gm19_35491961	19	35491961	3.86557	0.00013628	Chr. 19_Block 1	35,491,961-35,492,063
Val	Gm19_35491974	19	35491974	4.16643	6.8167e-05	Chr. 19_Block 1	35,491,961-35,492,063
Val	Gm19_35491994	19	35491994	3.9914	0.000102	Chr. 19_Block 1	35,491,961-35,492,063
Val	Gm19_35491998	19	35491998	4.043	9.0574e-05	Chr. 19_Block 1	35,491,961-35,492,063
Val	Gm19_35492018	19	35492018	4.043	9.0574e-05	Chr. 19_Block 1	35,491,961-35,492,063
Val	Gm19_35492028	19	35492028	4.043	9.0574e-05	Chr. 19_Block 1	35,491,961-35,492,063
Val	Gm19_35492061	19	35492061	4.232	5.8614e-05	Chr. 19_Block 1	35,491,961-35,492,063
Val	Gm19_35492063	19	35492063	3.35389	0.0004427	Chr. 19_Block 1	35,491,961-35,492,063

## Sheet: S. Table 4. Hap
Supplementary Table 4. HAP blocks associated with 15 amino acid concentrations based on association mapping using SNP markers.
Chromosome (chr.)	Haplotype block ID	SNP marker	Haplotype block position	Trait
Chr. 1	Chr. 1_Block 1	Gm01_33262451	33,262,451-33,529,486	Ile
	Chr. 1_Block 2	Gm01_45320366	45,320,283-45,320,366	Ile
	Chr. 1_Block 3	Gm01_53597652	53,596,671-53,603,077	Gly
Chr. 2	Chr. 2_Block 1	Gm02_15368490	15,349,511-15,374,311	Val
	Chr. 2_Block 2	Gm02_45763574	45,598,105-45,817,453	His
	Chr. 2_Block 3	Gm02_48215047	48,215,047-48,231,762	Pro
	Chr. 2_Block 4	Gm02_49856130	49,856,124-49,856,184	Val, Ile
	Chr. 2_Block 5	Gm02_50224425	49,929,111-50,269,310	Arg
		Gm02_50269310	49,929,111-50,269,310
Chr. 3	Chr. 3_Block 1	Gm03_36417795	36,409,924-36,417,795	Thr
	Chr. 3_Block 2	Gm03_36465287	36,421,822-36,530,224	Thr
		Gm03_36530224		Pro
	Chr. 3_Block 3	Gm03_40600088	40,593,905-40,600,203	Pro
		Gm03_40600203
Chr. 4	Chr. 4_Block 1	Gm04_3722529	3702919-3722529	Pro
	Chr. 4_Block 2	Gm04_29795804	29,795,804-29,795,952	Thr
		Gm04_29795804		Gly
		Gm04_29795804		Ile
	Chr. 4_Block 3	Gm04_43205897	43,103,451-43,559,281	Gly
		Gm04_43205900		Gly
		Gm04_43207187		Gly, Thr, Ile, Phe
		Gm04_43207248		Gly, Thr, Ile, Phe
		Gm04_43247307		Gly
		Gm04_43247365		Gly
	Chr. 4_Block 4	Gm04_45172948	45,172,917-45,172,948	Ile
Chr.5	Chr. 5_Block 1	Gm05_1131617	1,096,316-1,280,052	Thr,Tyr, Leu
	Chr. 5_Block 2	Gm05_1956615	1,956,615-1,971,758	Ser, Glu
	Chr. 5_Block 3	Gm05_36368612	36,352,522-36,370,205	Tyr
Chr.6	Chr. 6_Block 1	Gm06_289575	289,575-619,863	Gly
		Gm06_399885		Gly, Ala
		Gm06_582930		Gly
Chr.7	Chr. 7_Block 1	Gm07_3374472	3,374,471--3,374,492	Gly
		Gm07_3374492	3,374,471--3,374,492	Gly
	Chr. 7_Block 2	Gm07_3811476	3,598,058-3,811,476	Arg
	Chr. 7_Block 3	Gm07_4574178	4,574,178-4,574,272	Ser
	Chr. 7_Block 4	Gm07_36388230	36,199,745-36,409,657	Asp
		Gm07_36390103	36,199,745-36,409,657	Glu
	Chr. 7_Block 5	Gm07_36524487	36,524,487-36,542,987	Glu
		Gm07_36542987	36,524,487-36,542,987	Glu
	Chr. 7_Block 6	Gm07_36543902	36,543,769-36,704,280	Glu
		Gm07_36633143
		Gm07_36633260
	Chr. 7_Block 7	Gm07_39077446	39,077,446-39,096,171	Ala
Chr.8	Chr. 8_Block 1	Gm08_8091680	8,037,524-8,281,564	Glu
	Chr. 8_Block 2	Gm08_8480396	8,480,231-8,538,031	Gly
		Gm08_8538031
	Chr. 8_Block 3	Gm08_43340095	43,340,095-43,532,314	Lys
	Chr. 8_Block 4	Gm08_45648867	45,642,407-45,648,867	Asp
Chr.9	Chr. 9_Block 1	Gm09_43473530	43,473,530-43,488,824	Ala
		Gm09_43488824		Ala, Asp
Chr.10	Chr. 10_Block 1	Gm10_4877563	4,877,563-4,877,661	Arg
		Gm10_4877661
	Chr. 10_Block 2	Gm10_12029489	11,899,265-12,360,572	Ala
	Chr. 10_Block 3	Gm10_35214322	35,214,314-35,214,322	Val
	Chr. 10_Block 4	Gm10_46037693	46,037,693-46,045,322	Glu
		Gm10_46037954		Glu, Ala
		Gm10_46045322		Glu
	Chr. 10_Block 5	Gm10_48103776	47,979,242-48,288,364	Asp, Ser, Glu, His
	Chr. 10_Block 6	Gm10_48367427	48,367,393-48,367,427	Ser
	Chr. 10_Block 7	Gm10_50945017	50,945,017-50,945,124	Glu
		Gm10_50945124
Chr.11	Chr. 11_Block 1	Gm11_36391557	36,391,557-36,391,616	Pro
	Chr. 11_Block 2	Gm11_38372080	38,372,080-38,384,197	Ile
		Gm11_36252840		Tyr
Chr.12	Chr. 12_Block 1	Gm12_1283279	1,283,279-1,283,298	Ile
	Chr. 12_Block 2	Gm12_2246393	2,246,393-2,246,409	Thr, Val, Ile, Leu, Phe
		Gm12_2246402		Thr
		Gm12_2246405		Thr
		Gm12_2246408		Thr
		Gm12_2246409		Thr
	Chr. 12_Block 3	Gm12_4525326	4,478,892-4,525,341	Arg
		Gm12_4525341
	Chr. 12_Block 4	Gm12_37250318	37,191,398-37,253,606	Ile, Leu
		Gm12_37253606		Ile
	Chr. 12_Block 5	Gm12_37699937	37,684,215-37,700,083	Pro
		Gm12_37700016
Chr.13	Chr. 13_Block 1	Gm13_21744787	21,555,094-21,744,787	Asp, Ser, Glu
	Chr. 13_Block 2	Gm13_39627980	39,627,980-39,628,133	Ile
		Gm13_39627983
		Gm13_39627986
		Gm13_39628010
		Gm13_39628014
		Gm13_39628016
		Gm13_39628019
		Gm13_39628049
		Gm13_39628054
	Chr. 13_Block 3	Gm13_40242572	40,165,429-40,242,709	Pro
		Gm13_40242573
		Gm13_40242709
Chr.14	Chr. 14_Block 1	Gm14_670550	635,616-746,793	Arg
		Gm14_670770
	Chr. 14_Block 2	Gm14_42900467	42,728,557-43,163,317	Glu
		Gm14_43163207
		Gm14_43163233
		Gm14_43163234
		Gm14_43163255
		Gm14_43163263
		Gm14_43163268
		Gm14_43163302
		Gm14_43163309
		Gm14_43163317
Chr.15	Chr. 15_Block 1	Gm15_6364620	6,364,620--6,364,686	Gly
		Gm15_6364624
		Gm15_6364658
		Gm15_6364660
		Gm15_6364671
	Chr. 15_Block 2	Gm15_42452169	42,452,138-42,526,097	Val,Phe, Lys
		Gm15_42452285
	Chr. 15_Block 3	Gm15_46888773	46676711-46,888,773	His
Chr.16	Chr. 16_Block 1	Gm16_6737154	6,737,154-6,737,218	Thr,His, Lys
		Gm16_6737218		Thr
	Chr. 16_Block 2	Gm16_6737289	6,737,228-6,737,312	Thr
		Gm16_6737312
	Chr. 16_Block 3	Gm16_26668643	26,480,829-26,760,058	Pro
		Gm16_26668804
		Gm16_26760058
	Chr. 16_Block 4	Gm16_30033799	29,970,167-30,033,799	Val
	Chr. 16_Block 5	Gm16_31565242	31,565,242-31,565,438	Val, Lys
		Gm16_31565425
	Chr. 16_Block 6	Gm16_32636611	32,636,611-32,636,615	Arg
	Chr. 16_Block 7	Gm16_32891444	32,891,444-32,912,966	Arg
	Chr. 16_Block 8	Gm16_33487136	33,487,131-33,487,149	His, Arg
	Chr. 16_Block 9	Gm16_33595082	33,527,064-33,761,779	His, Arg
		Gm16_33670373	33,527,064-33,761,779	Asp
		Gm16_33761779	33,527,064-33,761,779	His, Arg
	Chr. 16_Block 10	Gm16_35244130	35,217,921-35,244,130	His
	Chr. 16_Block 11	Gm16_35747794	35,746,613-35,747,794	Ser
	Chr. 16_Block 12	Gm16_36927834	35,748,610-35,939,774	Tyr
		Gm16_36927871
Chr.17	Chr. 17_Block 1	Gm17_2459036	2,355,325-2,674,908	Pro
		Gm17_2475262
		Gm17_2674908
	Chr. 17_Block 2	Gm17_14444779	14,424,217-14,854,120	Pro
	Chr. 17_Block 3	Gm17_37708047	37,529,926-37,708,117	Pro, His
		Gm17_37708072		Pro, His
		Gm17_37708077		Pro
		Gm17_37708117		Pro, His
Chr.18	Chr. 18_Block 1	Gm18_829983	829,765-849,773	Leu
		Gm18_849773
	Chr. 18_Block 2	Gm18_1449038	1,414,878-1,461,817	Ser, Glu
	Chr. 18_Block 3	Gm18_1564092	1,564,092-1,705,064	Glu
	Chr. 18_Block 4	Gm18_2026494	2,022,035-2,026,579	Thr
	Chr. 18_Block 5	Gm18_14877256	14,545,400-14,952,633	Phe
	Chr. 18_Block 6	Gm18_23446982	22,960,496-23,447,056	Ile
	Chr. 18_Block 7	Gm18_45637951	45,592,907-45,639,478	Ile
	Chr. 18_Block 8	Gm18_55570016	55,430,696-55,618,371	Arg
	Chr. 18_Block 9	Gm18_57994827	57,994,827-58,003,311	Arg
		Gm18_57994865
	Chr. 18_Block 10	Gm18_58356668	58,356,668-58,415,354	Gly
	Chr. 18_Block 11	Gm18_61819070	61,800,361-61,915,849	Leu
		Gm18_61846089
		Gm18_61846097
		Gm18_61846199
		Gm18_61846240
		Gm18_61846255
		Gm18_61846357
Chr.19	Chr. 19_Block 1	Gm19_35491961	35,491,961-35,492,063	Val, Ile
		Gm19_35491974
		Gm19_35491994
		Gm19_35491998
		Gm19_35492018
		Gm19_35492028
		Gm19_35492061
		Gm19_35492063		Val, Ile, Lys
	Chr. 19_Block 2	Gm19_36853376	36,853,376-36,856,526	Ser, Ala
		Gm19_36856526		Ser, Glu, Ala
	Chr. 19_Block 3	Gm19_38354186	38,354,186-38,354,744	Tyr
	Chr. 19_Block 4	Gm19_41048945	41,033,099-41,048,945	Glu
Chr.20	Chr. 20_Block 1	Gm20_31387086	31,387,080-31,387,086	His
	Chr. 20_Block 2	Gm20_42531505	42,531,505-42,551,456	Thr, Gly, Ile, Tyr, Leu, Phe

## Sheet: S. Table 5. 10kb_gene
Supplementary Table 5. List of the genes within 10kb of the associated SNP markers.
SNP marker	SNP pos	Chr	Glyma 1.1 gene ID	Glyma 2.0 gene ID	Gene start pos	Gene end pos	Top descriptive Uniref 100 BLASTP Hit	Top Arabidopsis (TAIR 10) BLASTP Hit	amino acid metabolism related GO terms	Plant Metabolic Pathway Annotation Soycyc8.0 (Amino acid metabolism related terms were marked by red color)
Gm01_571041	571041	1	Glyma01g00890	Glyma.01g005600	559625	561661	UniRef100_C6ZS06 Leucine-rich repeat family protein / extensin family protein n=1 Tax=Glycine max RepID=C6ZS06_SOYBN	AT4G29240.1|Symbols:|Leucine-rich repeat (LRR) family protein|chr4:14418826-14420073 FORWARD LENGTH=415	NA
Gm01_571041	571041	1	Glyma01g00900	Glyma.01g005700	562675	567038	UniRef100_G7KQI1 Acid phosphatase-like protein n=1 Tax=Medicago truncatula RepID=G7KQI1_MEDTR	AT4G29260.1|Symbols:|HAD superfamily, subfamily IIIB acid phosphatase|chr4:14422310-14423409 REVERSE LENGTH=255	NA	phosphate acquisition
Gm01_571041	571041	1	Glyma01g00910	Glyma.01g005800	567203	572032	NA	AT4G29310.1|Symbols:|Protein of unknown function (DUF1005)|chr4:14437892-14439609 REVERSE LENGTH=424	NA
Gm01_571041	571041	1	Glyma01g00920	Glyma.01g005900	576438	580149	UniRef100_I1J4G4 Profilin n=1 Tax=Glycine max RepID=I1J4G4_SOYBN	AT4G29340.1|Symbols:PRF4|profilin 4|chr4:14447718-14448467 FORWARD LENGTH=134	NA
Gm01_571048	571048	1	Glyma01g00890	Glyma.01g005600	559625	561661	UniRef100_C6ZS06 Leucine-rich repeat family protein / extensin family protein n=1 Tax=Glycine max RepID=C6ZS06_SOYBN	AT4G29240.1|Symbols:|Leucine-rich repeat (LRR) family protein|chr4:14418826-14420073 FORWARD LENGTH=415	NA
Gm01_571048	571048	1	Glyma01g00900	Glyma.01g005700	562675	567038	UniRef100_G7KQI1 Acid phosphatase-like protein n=1 Tax=Medicago truncatula RepID=G7KQI1_MEDTR	AT4G29260.1|Symbols:|HAD superfamily, subfamily IIIB acid phosphatase|chr4:14422310-14423409 REVERSE LENGTH=255	NA	phosphate acquisition
Gm01_571048	571048	1	Glyma01g00910	Glyma.01g005800	567203	572032	NA	AT4G29310.1|Symbols:|Protein of unknown function (DUF1005)|chr4:14437892-14439609 REVERSE LENGTH=424	NA
Gm01_571048	571048	1	Glyma01g00920	Glyma.01g005900	576438	580149	UniRef100_I1J4G4 Profilin n=1 Tax=Glycine max RepID=I1J4G4_SOYBN	AT4G29340.1|Symbols:PRF4|profilin 4|chr4:14447718-14448467 FORWARD LENGTH=134	NA
Gm01_45320366	45320366	1	Glyma01g33326	Glyma.01g136900	45317461	45320741	UniRef100_M1FPG4 NADH dehydrogenase subunit 2 n=1 Tax=Glycine max RepID=M1FPG4_SOYBN	ATMG01320.1|Symbols:NAD2B, NAD2.2, NAD2|NADH dehydrogenase 2B|chrM:327890-333105 REVERSE LENGTH=499	NA	aerobic respiration I (cytochrome c)" // "NAD/NADH phosphorylation and dephosphorylation" // "aerobic respiration III (alternative oxidase pathway)
Gm01_53597652	53597652	1	Glyma01g42300	Glyma.01g213800	53587021	53593991	UniRef100_A8MS21 Cell cycle regulated microtubule associated protein n=1 Tax=Arabidopsis thaliana RepID=A8MS21_ARATH	AT4G22860.1|Symbols:|Cell cycle regulated microtubule associated protein|chr4:11997735-12001281 FORWARD LENGTH=509	NA
Gm01_53597652	53597652	1	Glyma01g42310	Glyma.01g213900	53596090	53598333	UniRef100_A9QY40 Subtilase n=1 Tax=Lotus japonicus RepID=A9QY40_LOTJA	AT3G14067.1|Symbols:|Subtilase family protein|chr3:4658421-4660754 REVERSE LENGTH=777	NA
Gm01_53597652	53597652	1	Glyma01g42320	Glyma.01g214000	53602214	53604662	UniRef100_A9QY39 Subtilase n=1 Tax=Lotus japonicus RepID=A9QY39_LOTJA	AT1G04110.1|Symbols:SDD1|Subtilase family protein|chr1:1061457-1063784 REVERSE LENGTH=775	NA
Gm01_53597652	53597652	1	Glyma01g42331	Glyma.01g214100	53605943	53610430	UniRef100_F4JPV0 YTH family protein n=1 Tax=Arabidopsis thaliana RepID=F4JPV0_ARATH	AT4G11970.2|Symbols:|YTH family protein|chr4:7181223-7183265 FORWARD LENGTH=359	NA
Gm02_5190606	5190606	2	Glyma02g06510	Glyma.02g058500	5185297	5187580	UniRef100_K9P0T0 Zinc finger protein n=1 Tax=Morella rubra RepID=K9P0T0_9ROSI	AT5G66730.1|Symbols:|C2H2-like zinc finger protein|chr5:26641914-26643883 REVERSE LENGTH=500	NA
Gm02_5190606	5190606	2	Glyma02g06520	Glyma.02g058600	5189704	5193258	UniRef100_G7ZW33 Mitochondrial catalytic protein n=1 Tax=Medicago truncatula RepID=G7ZW33_MEDTR	AT4G16580.1|Symbols:|Protein phosphatase 2C family protein|chr4:9341152-9342555 REVERSE LENGTH=467	NA
Gm02_6671113	6671113	2	Glyma02g08540	Glyma.02g078000	6659617	6661523	UniRef100_Q8LPW2 Small ribosomal subunit protein S13, mitochondrial n=1 Tax=Glycine max RepID=RT13_SOYBN	AT1G77750.1|Symbols:|Ribosomal protein S13/S18 family|chr1:29230346-29231490 REVERSE LENGTH=154	NA
Gm02_6671113	6671113	2	Glyma02g08550	Glyma.02g078100	6664373	6672476	UniRef100_G7ZYN1 DEAD-box ATP-dependent RNA helicase n=1 Tax=Medicago truncatula RepID=G7ZYN1_MEDTR	AT4G09730.1|Symbols:RH39|RH39|chr4:6136333-6139510 FORWARD LENGTH=621	NA
Gm02_6671113	6671113	2	Glyma02g08570	Glyma.02g078200	6676945	6678308	NA	AT5G11290.1|Symbols:|Plant protein of unknown function (DUF247)|chr5:3599166-3600227 FORWARD LENGTH=353	NA
Gm02_6671113	6671113	2	Glyma02g08580	Glyma.02g078300	6680103	6681509	NA	AT4G31980.1|Symbols:|unknown protein; CONTAINS InterPro DOMAIN/s: Protein of unknown function DUF247, plant (InterPro:IPR004158), Protein of unknown function DUF862, eukaryotic (InterPro:IPR008580); BEST Arabidopsis thaliana protein match is: Plant protein of unknown function (DUF247) (TAIR:AT5G11290.1); Has 1967 Blast hits to 1844 proteins in 183 species: Archae - 0; Bacteria - 6; Metazoa - 223;…	NA
Gm02_6721375	6721375	2	Glyma02g08620	Glyma.02g078700	6704552	6712419	UniRef100_G7KIC8 Type I inositol-1,4,5-trisphosphate 5-phosphatase n=1 Tax=Medicago truncatula RepID=G7KIC8_MEDTR	AT1G71710.2|Symbols:|DNAse I-like superfamily protein|chr1:26973796-26976747 REVERSE LENGTH=655	NA	D-<i>myo</i>-inositol (1,4,5)-trisphosphate degradation
Gm02_6721375	6721375	2	Glyma02g08640	Glyma.02g078800	6725212	6727472	UniRef100_G7KIW4 Cytochrome P450 n=1 Tax=Medicago truncatula RepID=G7KIW4_MEDTR	AT4G31940.1|Symbols:CYP82C4|cytochrome P450, family 82, subfamily C, polypeptide 4|chr4:15452040-15453966 FORWARD LENGTH=524	NA	salvigenin biosynthesis
Gm02_6721375	6721375	2	Glyma02g08620	Glyma.02g078700	6704552	6712419	UniRef100_G7KIC8 Type I inositol-1,4,5-trisphosphate 5-phosphatase n=1 Tax=Medicago truncatula RepID=G7KIC8_MEDTR	AT1G71710.2|Symbols:|DNAse I-like superfamily protein|chr1:26973796-26976747 REVERSE LENGTH=655	NA	D-<i>myo</i>-inositol (1,4,5)-trisphosphate degradation
Gm02_6721375	6721375	2	Glyma02g08640	Glyma.02g078800	6725212	6727472	UniRef100_G7KIW4 Cytochrome P450 n=1 Tax=Medicago truncatula RepID=G7KIW4_MEDTR	AT4G31940.1|Symbols:CYP82C4|cytochrome P450, family 82, subfamily C, polypeptide 4|chr4:15452040-15453966 FORWARD LENGTH=524	NA	salvigenin biosynthesis
Gm02_6721375	6721375	2	Glyma02g08620	Glyma.02g078700	6704552	6712419	UniRef100_G7KIC8 Type I inositol-1,4,5-trisphosphate 5-phosphatase n=1 Tax=Medicago truncatula RepID=G7KIC8_MEDTR	AT1G71710.2|Symbols:|DNAse I-like superfamily protein|chr1:26973796-26976747 REVERSE LENGTH=655	NA	D-<i>myo</i>-inositol (1,4,5)-trisphosphate degradation
Gm02_6721375	6721375	2	Glyma02g08640	Glyma.02g078800	6725212	6727472	UniRef100_G7KIW4 Cytochrome P450 n=1 Tax=Medicago truncatula RepID=G7KIW4_MEDTR	AT4G31940.1|Symbols:CYP82C4|cytochrome P450, family 82, subfamily C, polypeptide 4|chr4:15452040-15453966 FORWARD LENGTH=524	NA	salvigenin biosynthesis
Gm02_6721375	6721375	2	Glyma02g08620	Glyma.02g078700	6704552	6712419	UniRef100_G7KIC8 Type I inositol-1,4,5-trisphosphate 5-phosphatase n=1 Tax=Medicago truncatula RepID=G7KIC8_MEDTR	AT1G71710.2|Symbols:|DNAse I-like superfamily protein|chr1:26973796-26976747 REVERSE LENGTH=655	NA	D-<i>myo</i>-inositol (1,4,5)-trisphosphate degradation
Gm02_6721375	6721375	2	Glyma02g08640	Glyma.02g078800	6725212	6727472	UniRef100_G7KIW4 Cytochrome P450 n=1 Tax=Medicago truncatula RepID=G7KIW4_MEDTR	AT4G31940.1|Symbols:CYP82C4|cytochrome P450, family 82, subfamily C, polypeptide 4|chr4:15452040-15453966 FORWARD LENGTH=524	NA	salvigenin biosynthesis
Gm02_15368490	15368490	2	Glyma02g17021	Glyma.02g151200	15364402	15365769	UniRef100_D3J163 Ankyrin repeat domain-containing protein n=2 Tax=Medicago truncatula RepID=D3J163_MEDTR	AT2G03430.1|Symbols:|Ankyrin repeat family protein|chr2:1036192-1037536 REVERSE LENGTH=240	NA
Gm02_15368490	15368490	2	Glyma02g17031	Glyma.02g151300	15368304	15368609	NA	AT1G29640.1|Symbols:|Protein of unknown function, DUF584|chr1:10355959-10356381 REVERSE LENGTH=140	NA
Gm02_15368490	15368490	2	Glyma02g17040	Glyma.02g151400	15371434	15382005	UniRef100_B9I9Z0 Phosphatase family protein n=1 Tax=Populus trichocarpa RepID=B9I9Z0_POPTR	AT4G03080.1|Symbols:BSL1|BRI1 suppressor 1 (BSU1)-like 1|chr4:1359935-1365166 REVERSE LENGTH=881	NA
Gm02_45763574	45763574	2	Glyma02g40490	Glyma.02g238300	45747046	45764819	UniRef100_G7K5W0 ABC superfamily ATP binding cassette transporter ABC protein n=1 Tax=Medicago truncatula RepID=G7K5W0_MEDTR	AT5G58270.1|Symbols:STA1, ATATM3, ATM3|ABC transporter of the mitochondrion 3|chr5:23562168-23567040 FORWARD LENGTH=728	NA
Gm02_45763574	45763574	2	Glyma02g40500	Glyma.02g238400	45767699	45778405	UniRef100_G7K5W1 Cohesin loading complex subunit SCC4-like protein n=1 Tax=Medicago truncatula RepID=G7K5W1_MEDTR	AT5G51340.1|Symbols:|Tetratricopeptide repeat (TPR)-like superfamily protein|chr5:20863594-20867171 FORWARD LENGTH=726	NA
Gm02_47034495	47034495	2	Glyma02g41957	Glyma.02g252300	47031190	47033275	UniRef100_B9HT45 Cucumisin family protein (Fragment) n=1 Tax=Populus trichocarpa RepID=B9HT45_POPTR	AT5G59190.1|Symbols:|subtilase family protein|chr5:23885855-23888673 FORWARD LENGTH=693	NA
Gm02_47034495	47034495	2	Glyma02g41964	Glyma.02g252400	47034667	47036179	UniRef100_A9YWR2 BHLH transcription factor n=1 Tax=Medicago truncatula RepID=A9YWR2_MEDTR	AT5G65640.1|Symbols:bHLH093|beta HLH protein 93|chr5:26237137-26238904 FORWARD LENGTH=351	NA
Gm02_47034495	47034495	2	Glyma02g41957	Glyma.02g252300	47031190	47033275	UniRef100_B9HT45 Cucumisin family protein (Fragment) n=1 Tax=Populus trichocarpa RepID=B9HT45_POPTR	AT5G59190.1|Symbols:|subtilase family protein|chr5:23885855-23888673 FORWARD LENGTH=693	NA
Gm02_47034495	47034495	2	Glyma02g41964	Glyma.02g252400	47034667	47036179	UniRef100_A9YWR2 BHLH transcription factor n=1 Tax=Medicago truncatula RepID=A9YWR2_MEDTR	AT5G65640.1|Symbols:bHLH093|beta HLH protein 93|chr5:26237137-26238904 FORWARD LENGTH=351	NA
Gm02_47034495	47034495	2	Glyma02g41957	Glyma.02g252300	47031190	47033275	UniRef100_B9HT45 Cucumisin family protein (Fragment) n=1 Tax=Populus trichocarpa RepID=B9HT45_POPTR	AT5G59190.1|Symbols:|subtilase family protein|chr5:23885855-23888673 FORWARD LENGTH=693	NA
Gm02_47034495	47034495	2	Glyma02g41964	Glyma.02g252400	47034667	47036179	UniRef100_A9YWR2 BHLH transcription factor n=1 Tax=Medicago truncatula RepID=A9YWR2_MEDTR	AT5G65640.1|Symbols:bHLH093|beta HLH protein 93|chr5:26237137-26238904 FORWARD LENGTH=351	NA
Gm02_48215047	48215047	2	Glyma02g43440	Glyma.02g266700	48209847	48213514	UniRef100_G7K7G4 GDSL esterase/lipase n=2 Tax=Medicago truncatula RepID=G7K7G4_MEDTR	AT2G04570.1|Symbols:|GDSL-like Lipase/Acylhydrolase superfamily protein|chr2:1594747-1596129 FORWARD LENGTH=350	NA	triacylglycerol degradation
Gm02_48215047	48215047	2	Glyma02g43450	Glyma.02g266800	48214499	48221316	UniRef100_G7K7G8 Centromere/kinetochore protein zw10-like protein n=2 Tax=Medicago truncatula RepID=G7K7G8_MEDTR	AT2G32900.1|Symbols:ATZW10|centromere/kinetochore protein, putative (ZW10)|chr2:13953807-13957470 FORWARD LENGTH=742	NA
Gm02_48215047	48215047	2	Glyma02g43460	Glyma.02g266900	48222054	48226126	UniRef100_A9CPA7 Protein disulfide isomerase family n=1 Tax=Glycine max RepID=A9CPA7_SOYBN	AT1G04980.1|Symbols:ATPDIL2-2, ATPDI10, PDI10, PDIL2-2|PDI-like 2-2|chr1:1413869-1416120 REVERSE LENGTH=447	NA
Gm02_49856130	49856130	2	Glyma02g45680	Glyma.02g287300	49845871	49847986	UniRef100_G7K3D6 Taxane 13-alpha-hydroxylase n=1 Tax=Medicago truncatula RepID=G7K3D6_MEDTR	AT2G42850.1|Symbols:CYP718|cytochrome P450, family 718|chr2:17831662-17833309 FORWARD LENGTH=485	NA
Gm02_49856130	49856130	2	Glyma02g45690	Glyma.02g287400	49853998	49856609	UniRef100_F2YRC7 Protodermal factor 1.2 n=1 Tax=Gossypium barbadense RepID=F2YRC7_GOSBA	NA	NA
Gm02_49856130	49856130	2	Glyma02g45700	Glyma.02g287500	49858633	49860733	NA	AT3G58800.1|Symbols:|unknown protein; Has 75 Blast hits to 75 proteins in 23 species: Archae - 0; Bacteria - 0; Metazoa - 0; Fungi - 0; Plants - 53; Viruses - 17; Other Eukaryotes - 5 (source: NCBI BLink).|chr3:21748562-21749596 FORWARD LENGTH=344	NA
Gm02_49856130	49856130	2	Glyma02g45680	Glyma.02g287300	49845871	49847986	UniRef100_G7K3D6 Taxane 13-alpha-hydroxylase n=1 Tax=Medicago truncatula RepID=G7K3D6_MEDTR	AT2G42850.1|Symbols:CYP718|cytochrome P450, family 718|chr2:17831662-17833309 FORWARD LENGTH=485	NA
Gm02_49856130	49856130	2	Glyma02g45690	Glyma.02g287400	49853998	49856609	UniRef100_F2YRC7 Protodermal factor 1.2 n=1 Tax=Gossypium barbadense RepID=F2YRC7_GOSBA	NA	NA
Gm02_49856130	49856130	2	Glyma02g45700	Glyma.02g287500	49858633	49860733	NA	AT3G58800.1|Symbols:|unknown protein; Has 75 Blast hits to 75 proteins in 23 species: Archae - 0; Bacteria - 0; Metazoa - 0; Fungi - 0; Plants - 53; Viruses - 17; Other Eukaryotes - 5 (source: NCBI BLink).|chr3:21748562-21749596 FORWARD LENGTH=344	NA
Gm02_50224425	50224425	2	Glyma02g46180	Glyma.02g292200	50205227	50217523	UniRef100_F4JEP5 DNA mismatch repair protein MSH5 n=1 Tax=Arabidopsis thaliana RepID=MSH5_ARATH	AT3G20475.1|Symbols:ATMSH5, MSH5|MUTS-homologue 5|chr3:7143546-7150811 FORWARD LENGTH=807	NA
Gm02_50224425	50224425	2	Glyma02g46190	Glyma.02g292300	50219629	50227651	UniRef100_G7K3L4 Rab3 GTPase-activating protein catalytic subunit n=1 Tax=Medicago truncatula RepID=G7K3L4_MEDTR	AT5G55060.1|Symbols:|unknown protein; FUNCTIONS IN: molecular_function unknown; INVOLVED IN: biological_process unknown; LOCATED IN: cellular_component unknown; EXPRESSED IN: 25 plant structures; EXPRESSED DURING: 15 growth stages; BEST Arabidopsis thaliana protein match is: unknown protein (TAIR:AT5G58510.1); Has 223 Blast hits to 218 proteins in 80 species: Archae - 0; Bacteria - 2; Metazoa - 1…	NA
Gm02_50224425	50224425	2	Glyma02g46195	Glyma.02g292400	50228513	50229780	NA	AT1G50732.1|Symbols:|unknown protein.|chr1:18802781-18803263 FORWARD LENGTH=118	NA
Gm02_50224425	50224425	2	Glyma02g46200	Glyma.02g292500	50232549	50240097	UniRef100_G7K3L9 Dihydrolipoyllysine-residue succinyltransferase component of 2-oxoglutarate dehydrogenase complex n=1 Tax=Medicago truncatula RepID=G7K3L9_MEDTR	AT4G26910.2|Symbols:|Dihydrolipoamide succinyltransferase|chr4:13520127-13522889 REVERSE LENGTH=463	NA	2-oxoglutarate decarboxylation to succinyl-CoA
Gm02_50269310	50269310	2	Glyma02g46243	Glyma.02g293000	50260279	50261033	NA	NA	NA
Gm02_50269310	50269310	2	Glyma02g46250	Glyma.02g293100	50262993	50267523	UniRef100_B9GJH1 Rcd1-like cell differentiation family protein n=1 Tax=Populus trichocarpa RepID=B9GJH1_POPTR	AT3G20800.1|Symbols:|Cell differentiation, Rcd1-like protein|chr3:7271412-7273897 REVERSE LENGTH=316	NA
Gm02_50269310	50269310	2	Glyma02g46260	Glyma.02g293200	50272836	50277848	UniRef100_D7MUZ7 Swap (Suppressor-of-White-APricot)/surp domain-containing protein n=1 Tax=Arabidopsis lyrata subsp. lyrata RepID=D7MUZ7_ARALL	AT5G55100.1|Symbols:|SWAP (Suppressor-of-White-APricot)/surp domain-containing protein|chr5:22361281-22364664 REVERSE LENGTH=843	NA
Gm03_6537448	6537448	3	Glyma03g06320	Glyma.03g049300	6532149	6538059	UniRef100_G7KTA0 Receptor protein kinase-like protein n=1 Tax=Medicago truncatula RepID=G7KTA0_MEDTR	AT1G67510.1|Symbols:|Leucine-rich repeat protein kinase family protein|chr1:25297477-25300184 REVERSE LENGTH=719	NA
Gm03_6537448	6537448	3	Glyma03g06320	Glyma.03g049300	6532149	6538059	UniRef100_G7KTA0 Receptor protein kinase-like protein n=1 Tax=Medicago truncatula RepID=G7KTA0_MEDTR	AT1G67510.1|Symbols:|Leucine-rich repeat protein kinase family protein|chr1:25297477-25300184 REVERSE LENGTH=719	NA
Gm03_36272238	36272238	3	Glyma03g28370	NA	36260699	36266680	NA	NA	NA
Gm03_36272238	36272238	3	Glyma03g28381	Glyma.03g128000	36270622	36272628	UniRef100_M7YD12 UDP-galactose:fucoside alpha-3-galactosyltransferase n=1 Tax=Triticum urartu RepID=M7YD12_TRIUA	AT2G41200.1|Symbols:|unknown protein; Has 26 Blast hits to 26 proteins in 11 species: Archae - 0; Bacteria - 0; Metazoa - 0; Fungi - 0; Plants - 26; Viruses - 0; Other Eukaryotes - 0 (source: NCBI BLink).|chr2:17171657-17172929 FORWARD LENGTH=161	NA
Gm03_36272238	36272238	3	Glyma03g28390	Glyma.03g128100	36273902	36279193	UniRef100_Q2HW52 Phosphatidylinositol-4-phosphate 5-kinase n=1 Tax=Medicago truncatula RepID=Q2HW52_MEDTR	AT3G56960.1|Symbols:PIP5K4|phosphatidyl inositol monophosphate 5 kinase 4|chr3:21080957-21083885 FORWARD LENGTH=779	NA	3-phosphoinositide biosynthesis" // "D-<i>myo</i>-inositol (1,4,5)-trisphosphate biosynthesis
Gm03_36272238	36272238	3	Glyma03g28400	Glyma.03g128200	36281552	36286311	UniRef100_G7KQS1 TGA transcription factor n=3 Tax=Medicago truncatula RepID=G7KQS1_MEDTR	AT3G12250.5|Symbols:TGA6, BZIP45|TGACG motif-binding factor 6|chr3:3906636-3908583 FORWARD LENGTH=303	NA
Gm03_36417795	36417795	3	Glyma03g28476	Glyma.03g129100	36406524	36411505	UniRef100_K7KEQ2 Pyrroline-5-carboxylate reductase n=1 Tax=Glycine max RepID=K7KEQ2_SOYBN	AT5G14800.1|Symbols:P5CR, AT-P5R, AT-P5C1, EMB2772|pyrroline-5- carboxylate (P5C) reductase|chr5:4786190-4787618 REVERSE LENGTH=276	GO:0006567 GO:0006561	L-proline biosynthesis I" // "L-proline biosynthesis III" // "L-arginine degradation VI (arginase 2 pathway)
Gm03_36417795	36417795	3	Glyma03g28483	Glyma.03g129200	36406623	36410487	UniRef100_G7K6C6 Cytochrome P450 n=1 Tax=Medicago truncatula RepID=G7K6C6_MEDTR	AT5G58860.1|Symbols:CYP86A1, CYP86|cytochrome P450, family 86, subfamily A, polypeptide 1|chr5:23765999-23767997 REVERSE LENGTH=513	NA
Gm03_36417795	36417795	3	Glyma03g28490	Glyma.03g129300	36416599	36418524	UniRef100_K7W5F3 Embryo-abundant protein EMB n=1 Tax=Phaseolus vulgaris RepID=K7W5F3_PHAVU	AT2G41380.1|Symbols:|S-adenosyl-L-methionine-dependent methyltransferases superfamily protein|chr2:17251981-17252886 FORWARD LENGTH=269	NA
Gm03_36417795	36417795	3	Glyma03g28500	Glyma.03g129400	36420965	36424457	UniRef100_A2Q2Z4 Mitochondrial fission 1 protein n=1 Tax=Medicago truncatula RepID=A2Q2Z4_MEDTR	AT3G57090.1|Symbols:BIGYIN, FIS1A|Tetratricopeptide repeat (TPR)-like superfamily protein|chr3:21128627-21129981 FORWARD LENGTH=170	NA
Gm03_36417795	36417795	3	Glyma03g28510	Glyma.03g129500	36425866	36430856	UniRef100_A2Q2Z5 DNA-directed RNA polymerases I, II, and III subunit RPABC1 n=1 Tax=Medicago truncatula RepID=A2Q2Z5_MEDTR	AT3G57080.1|Symbols:RPB5B, NRPE5|Eukaryotic rpb5 RNA polymerase subunit family protein|chr3:21125878-21127470 FORWARD LENGTH=222	NA
Gm03_36465287	36465287	3	Glyma03g28530	Glyma.03g129700	36460227	36466514	UniRef100_U5FQ77 Chloroplast cystathionine beta lyase family protein n=1 Tax=Populus trichocarpa RepID=U5FQ77_POPTR	AT3G57050.1|Symbols:CBL|cystathionine beta-lyase|chr3:21111939-21114521 REVERSE LENGTH=464	GO:0009086 GO:0071266 GO:0019279	seleno-amino acid biosynthesis" // "superpathway of L-lysine, L-threonine and L-methionine biosynthesis II" // "L-methionine biosynthesis II" // "L-homocysteine and L-cysteine interconversion
Gm03_36465287	36465287	3	Glyma03g28541	Glyma.03g129800	36467883	36468831	NA	AT3G57062.2|Symbols:|unknown protein; FUNCTIONS IN: molecular_function unknown; INVOLVED IN: biological_process unknown; LOCATED IN: endomembrane system.|chr3:21121443-21121589 FORWARD LENGTH=48	NA
Gm03_36465287	36465287	3	Glyma03g28550	Glyma.03g129900	36470971	36477794	UniRef100_Q9SS36 F14P13.15 protein n=1 Tax=Arabidopsis thaliana RepID=Q9SS36_ARATH	AT3G10250.2|Symbols:|Plant protein 1589 of unknown function|chr3:3168371-3170418 REVERSE LENGTH=324	NA
Gm03_36530224	36530224	3	Glyma03g28590	Glyma.03g130200	36521418	36526547	UniRef100_G7KRP1 Adipocyte plasma membrane-associated protein n=1 Tax=Medicago truncatula RepID=G7KRP1_MEDTR	AT2G41290.1|Symbols:SSL2|strictosidine synthase-like 2|chr2:17210599-17212904 REVERSE LENGTH=376	NA
Gm03_36530224	36530224	3	Glyma03g28600	Glyma.03g130300	36536047	36540629	UniRef100_G7KRP6 Phosphoglycolate phosphatase n=1 Tax=Medicago truncatula RepID=G7KRP6_MEDTR	AT2G41250.1|Symbols:|Haloacid dehalogenase-like hydrolase (HAD) superfamily protein|chr2:17200862-17202551 REVERSE LENGTH=290	NA
Gm03_40600088	40600088	3	Glyma03g32860	Glyma.03g171200	40593522	40599271	UniRef100_G7IHP1 p-hydroxybenzoic acid efflux pump subunit aaeB n=1 Tax=Medicago truncatula RepID=G7IHP1_MEDTR	AT3G09450.1|Symbols:|CONTAINS InterPro DOMAIN/s: Fusaric acid resistance protein, conserved region (InterPro:IPR006726); BEST Arabidopsis thaliana protein match is: unknown protein (TAIR:AT2G28780.1); Has 503 Blast hits to 494 proteins in 215 species: Archae - 0; Bacteria - 423; Metazoa - 0; Fungi - 0; Plants - 65; Viruses - 0; Other Eukaryotes - 15 (source: NCBI BLink).|chr3:2907548-2910091 FORW…	NA
Gm03_40600088	40600088	3	Glyma03g32871	Glyma.03g171300	40599272	40600339	UniRef100_C7J4U3 Dolichyl-diphosphooligosaccharide--protein glycosyltransferase subunit 4A n=4 Tax=Poaceae RepID=OST4A_ORYSJ	AT3G12587.1|Symbols:|Oligosaccaryltransferase|chr3:3994586-3994699 REVERSE LENGTH=37	NA
Gm03_40600088	40600088	3	Glyma03g32881	Glyma.03g171400	40603480	40604549	UniRef100_K7M9J2 Histone H4 n=1 Tax=Glycine max RepID=K7M9J2_SOYBN	AT5G59970.1|Symbols:|Histone superfamily protein|chr5:24146352-24146663 REVERSE LENGTH=103	NA
Gm03_40600203	40600203	3	Glyma03g32860	Glyma.03g171200	40593522	40599271	UniRef100_G7IHP1 p-hydroxybenzoic acid efflux pump subunit aaeB n=1 Tax=Medicago truncatula RepID=G7IHP1_MEDTR	AT3G09450.1|Symbols:|CONTAINS InterPro DOMAIN/s: Fusaric acid resistance protein, conserved region (InterPro:IPR006726); BEST Arabidopsis thaliana protein match is: unknown protein (TAIR:AT2G28780.1); Has 503 Blast hits to 494 proteins in 215 species: Archae - 0; Bacteria - 423; Metazoa - 0; Fungi - 0; Plants - 65; Viruses - 0; Other Eukaryotes - 15 (source: NCBI BLink).|chr3:2907548-2910091 FORW…	NA
Gm03_40600203	40600203	3	Glyma03g32871	Glyma.03g171300	40599272	40600339	UniRef100_C7J4U3 Dolichyl-diphosphooligosaccharide--protein glycosyltransferase subunit 4A n=4 Tax=Poaceae RepID=OST4A_ORYSJ	AT3G12587.1|Symbols:|Oligosaccaryltransferase|chr3:3994586-3994699 REVERSE LENGTH=37	NA
Gm03_40600203	40600203	3	Glyma03g32881	Glyma.03g171400	40603480	40604549	UniRef100_K7M9J2 Histone H4 n=1 Tax=Glycine max RepID=K7M9J2_SOYBN	AT5G59970.1|Symbols:|Histone superfamily protein|chr5:24146352-24146663 REVERSE LENGTH=103	NA
Gm04_3722529	3722529	4	Glyma04g04961	NA	3718771	3720851	NA	NA	NA
Gm04_3722529	3722529	4	Glyma04g04980	Glyma.04g047100	3726039	3727829	UniRef100_G7IBA8 U-box domain-containing protein n=1 Tax=Medicago truncatula RepID=G7IBA8_MEDTR	AT3G49810.1|Symbols:|ARM repeat superfamily protein|chr3:18474936-18476282 REVERSE LENGTH=448	NA
Gm04_43205897	43205897	4	Glyma04g36725	Glyma.04g192300	43199866	43258406	UniRef100_B9IF42 GLUCAN SYNTHASE-LIKE 8 family protein n=1 Tax=Populus trichocarpa RepID=B9IF42_POPTR	AT2G36850.1|Symbols:ATGSL08, GSL8, GSL08, ATGSL8, CHOR|glucan synthase-like 8|chr2:15454935-15469666 REVERSE LENGTH=1904	NA	1,3-&beta;-D-glucan biosynthesis
Gm04_43205900	43205900	4	Glyma04g36725	Glyma.04g192300	43199866	43258406	UniRef100_B9IF42 GLUCAN SYNTHASE-LIKE 8 family protein n=1 Tax=Populus trichocarpa RepID=B9IF42_POPTR	AT2G36850.1|Symbols:ATGSL08, GSL8, GSL08, ATGSL8, CHOR|glucan synthase-like 8|chr2:15454935-15469666 REVERSE LENGTH=1904	NA	1,3-&beta;-D-glucan biosynthesis
Gm04_43207187	43207187	4	Glyma04g36725	Glyma.04g192300	43199866	43258406	UniRef100_B9IF42 GLUCAN SYNTHASE-LIKE 8 family protein n=1 Tax=Populus trichocarpa RepID=B9IF42_POPTR	AT2G36850.1|Symbols:ATGSL08, GSL8, GSL08, ATGSL8, CHOR|glucan synthase-like 8|chr2:15454935-15469666 REVERSE LENGTH=1904	NA	1,3-&beta;-D-glucan biosynthesis
Gm04_43207187	43207187	4	Glyma04g36725	Glyma.04g192300	43199866	43258406	UniRef100_B9IF42 GLUCAN SYNTHASE-LIKE 8 family protein n=1 Tax=Populus trichocarpa RepID=B9IF42_POPTR	AT2G36850.1|Symbols:ATGSL08, GSL8, GSL08, ATGSL8, CHOR|glucan synthase-like 8|chr2:15454935-15469666 REVERSE LENGTH=1904	NA	1,3-&beta;-D-glucan biosynthesis
Gm04_43207187	43207187	4	Glyma04g36725	Glyma.04g192300	43199866	43258406	UniRef100_B9IF42 GLUCAN SYNTHASE-LIKE 8 family protein n=1 Tax=Populus trichocarpa RepID=B9IF42_POPTR	AT2G36850.1|Symbols:ATGSL08, GSL8, GSL08, ATGSL8, CHOR|glucan synthase-like 8|chr2:15454935-15469666 REVERSE LENGTH=1904	NA	1,3-&beta;-D-glucan biosynthesis
Gm04_43207187	43207187	4	Glyma04g36725	Glyma.04g192300	43199866	43258406	UniRef100_B9IF42 GLUCAN SYNTHASE-LIKE 8 family protein n=1 Tax=Populus trichocarpa RepID=B9IF42_POPTR	AT2G36850.1|Symbols:ATGSL08, GSL8, GSL08, ATGSL8, CHOR|glucan synthase-like 8|chr2:15454935-15469666 REVERSE LENGTH=1904	NA	1,3-&beta;-D-glucan biosynthesis
Gm04_43207248	43207248	4	Glyma04g36725	Glyma.04g192300	43199866	43258406	UniRef100_B9IF42 GLUCAN SYNTHASE-LIKE 8 family protein n=1 Tax=Populus trichocarpa RepID=B9IF42_POPTR	AT2G36850.1|Symbols:ATGSL08, GSL8, GSL08, ATGSL8, CHOR|glucan synthase-like 8|chr2:15454935-15469666 REVERSE LENGTH=1904	NA	1,3-&beta;-D-glucan biosynthesis
Gm04_43207248	43207248	4	Glyma04g36725	Glyma.04g192300	43199866	43258406	UniRef100_B9IF42 GLUCAN SYNTHASE-LIKE 8 family protein n=1 Tax=Populus trichocarpa RepID=B9IF42_POPTR	AT2G36850.1|Symbols:ATGSL08, GSL8, GSL08, ATGSL8, CHOR|glucan synthase-like 8|chr2:15454935-15469666 REVERSE LENGTH=1904	NA	1,3-&beta;-D-glucan biosynthesis
Gm04_43207248	43207248	4	Glyma04g36725	Glyma.04g192300	43199866	43258406	UniRef100_B9IF42 GLUCAN SYNTHASE-LIKE 8 family protein n=1 Tax=Populus trichocarpa RepID=B9IF42_POPTR	AT2G36850.1|Symbols:ATGSL08, GSL8, GSL08, ATGSL8, CHOR|glucan synthase-like 8|chr2:15454935-15469666 REVERSE LENGTH=1904	NA	1,3-&beta;-D-glucan biosynthesis
Gm04_43207248	43207248	4	Glyma04g36725	Glyma.04g192300	43199866	43258406	UniRef100_B9IF42 GLUCAN SYNTHASE-LIKE 8 family protein n=1 Tax=Populus trichocarpa RepID=B9IF42_POPTR	AT2G36850.1|Symbols:ATGSL08, GSL8, GSL08, ATGSL8, CHOR|glucan synthase-like 8|chr2:15454935-15469666 REVERSE LENGTH=1904	NA	1,3-&beta;-D-glucan biosynthesis
Gm04_43247307	43247307	4	Glyma04g36725	Glyma.04g192300	43199866	43258406	UniRef100_B9IF42 GLUCAN SYNTHASE-LIKE 8 family protein n=1 Tax=Populus trichocarpa RepID=B9IF42_POPTR	AT2G36850.1|Symbols:ATGSL08, GSL8, GSL08, ATGSL8, CHOR|glucan synthase-like 8|chr2:15454935-15469666 REVERSE LENGTH=1904	NA	1,3-&beta;-D-glucan biosynthesis
Gm04_43247365	43247365	4	Glyma04g36725	Glyma.04g192300	43199866	43258406	UniRef100_B9IF42 GLUCAN SYNTHASE-LIKE 8 family protein n=1 Tax=Populus trichocarpa RepID=B9IF42_POPTR	AT2G36850.1|Symbols:ATGSL08, GSL8, GSL08, ATGSL8, CHOR|glucan synthase-like 8|chr2:15454935-15469666 REVERSE LENGTH=1904	NA	1,3-&beta;-D-glucan biosynthesis
Gm04_45172948	45172948	4	Glyma04g38850	Glyma.04g211100	45178224	45182931	UniRef100_G7JC43 Gibberellin 20 oxidase n=1 Tax=Medicago truncatula RepID=G7JC43_MEDTR	AT5G51810.1|Symbols:GA20OX2, AT2353, ATGA20OX2|gibberellin 20 oxidase 2|chr5:21055389-21056746 REVERSE LENGTH=378	NA	superpathway of gibberellin GA<sub>12</sub> biosynthesis" // "<i>ent</i>-kaurene biosynthesis I
Gm05_1131617	1131617	5	Glyma05g01640	Glyma.05g032200	1127166	1129401	UniRef100_D8L1Z5 Isoflavonoid regulator n=1 Tax=Glycine max RepID=D8L1Z5_SOYBN	AT1G74840.2|Symbols:|Homeodomain-like superfamily protein|chr1:28116201-28117317 REVERSE LENGTH=239	NA
Gm05_1131617	1131617	5	Glyma05g01640	Glyma.05g032200	1127166	1129401	UniRef100_D8L1Z5 Isoflavonoid regulator n=1 Tax=Glycine max RepID=D8L1Z5_SOYBN	AT1G74840.2|Symbols:|Homeodomain-like superfamily protein|chr1:28116201-28117317 REVERSE LENGTH=239	NA
Gm05_1131617	1131617	5	Glyma05g01640	Glyma.05g032200	1127166	1129401	UniRef100_D8L1Z5 Isoflavonoid regulator n=1 Tax=Glycine max RepID=D8L1Z5_SOYBN	AT1G74840.2|Symbols:|Homeodomain-like superfamily protein|chr1:28116201-28117317 REVERSE LENGTH=239	NA
Gm05_1364762	1364762	5	Glyma05g01890	Glyma.05g034900	1357079	1360058	UniRef100_Q96557 Spermidine synthase 2 n=1 Tax=Datura stramonium RepID=SPD2_DATST	AT1G23820.1|Symbols:SPDS1|spermidine synthase 1|chr1:8420278-8422724 FORWARD LENGTH=378	NA	superpathway of polyamine biosynthesis II" // "L-methionine salvage cycle I (bacteria and plants)" // "spermidine biosynthesis I
Gm05_1364762	1364762	5	Glyma05g01900	Glyma.05g035000	1361234	1368232	UniRef100_G7JNU5 Nucleobase ascorbate transporter n=1 Tax=Medicago truncatula RepID=G7JNU5_MEDTR	AT5G62890.3|Symbols:|Xanthine/uracil permease family protein|chr5:25243723-25247075 FORWARD LENGTH=532	NA
Gm05_1956615	1956615	5	Glyma05g02550	Glyma.05g040700	1947299	1949246	UniRef100_H9XUF6 R2R3-MYB transcription factor MYB6 n=1 Tax=Epimedium sagittatum RepID=H9XUF6_9MAGN	AT5G26660.1|Symbols:ATMYB86, MYB86|myb domain protein 86|chr5:9331775-9333044 REVERSE LENGTH=352	NA
Gm05_1956615	1956615	5	Glyma05g02560	Glyma.05g040800	1955804	1958401	UniRef100_B9HTU1 Armadillo/beta-catenin repeat family protein n=1 Tax=Populus trichocarpa RepID=B9HTU1_POPTR	AT3G26600.1|Symbols:ARO4|armadillo repeat only 4|chr3:9769889-9771736 FORWARD LENGTH=615	NA
Gm05_1956615	1956615	5	Glyma05g02570	Glyma.05g040900	1963594	1964884	UniRef100_V5N8B2 60S ribosomal protein L27a n=1 Tax=Phaseolus vulgaris RepID=V5N8B2_PHAVU	AT1G70600.1|Symbols:|Ribosomal protein L18e/L15 superfamily protein|chr1:26621168-26621608 REVERSE LENGTH=146	NA
Gm05_1956615	1956615	5	Glyma05g02550	Glyma.05g040700	1947299	1949246	UniRef100_H9XUF6 R2R3-MYB transcription factor MYB6 n=1 Tax=Epimedium sagittatum RepID=H9XUF6_9MAGN	AT5G26660.1|Symbols:ATMYB86, MYB86|myb domain protein 86|chr5:9331775-9333044 REVERSE LENGTH=352	NA
Gm05_1956615	1956615	5	Glyma05g02560	Glyma.05g040800	1955804	1958401	UniRef100_B9HTU1 Armadillo/beta-catenin repeat family protein n=1 Tax=Populus trichocarpa RepID=B9HTU1_POPTR	AT3G26600.1|Symbols:ARO4|armadillo repeat only 4|chr3:9769889-9771736 FORWARD LENGTH=615	NA
Gm05_1956615	1956615	5	Glyma05g02570	Glyma.05g040900	1963594	1964884	UniRef100_V5N8B2 60S ribosomal protein L27a n=1 Tax=Phaseolus vulgaris RepID=V5N8B2_PHAVU	AT1G70600.1|Symbols:|Ribosomal protein L18e/L15 superfamily protein|chr1:26621168-26621608 REVERSE LENGTH=146	NA
Gm05_36368612	36368612	5	Glyma05g31190	Glyma.05g178200	36357225	36365346	UniRef100_B9HFG2 Ethylene-responsive calmodulin-binding family protein n=1 Tax=Populus trichocarpa RepID=B9HFG2_POPTR	AT5G64220.2|Symbols:|Calmodulin-binding transcription activator protein with CG-1 and Ankyrin domains|chr5:25686434-25691903 FORWARD LENGTH=1050	NA
Gm05_36368612	36368612	5	Glyma05g31200	Glyma.05g178300	36368303	36371404	UniRef100_Q4ABP5 80A08_22 n=1 Tax=Brassica rapa subsp. pekinensis RepID=Q4ABP5_BRARP	AT5G10260.1|Symbols:AtRABH1e, RABH1e|RAB GTPase homolog H1E|chr5:3219991-3221301 FORWARD LENGTH=207	NA
Gm05_36368612	36368612	5	Glyma05g31211	Glyma.05g178400	36374357	36374815	UniRef100_G7KEY1 Syntaxin-112 n=1 Tax=Medicago truncatula RepID=G7KEY1_MEDTR	AT2G18260.1|Symbols:SYP112, ATSYP112|syntaxin of plants 112|chr2:7942275-7943192 FORWARD LENGTH=305	NA
Gm05_36368612	36368612	5	Glyma05g31220	Glyma.05g178500	36377569	36381948	UniRef100_L0AT18 Transposase n=1 Tax=Populus tomentosa RepID=L0AT18_POPTO	AT5G10250.1|Symbols:DOT3|Phototropic-responsive NPH3 family protein|chr5:3217028-3219368 REVERSE LENGTH=607	NA
Gm06_289575	289575	6	Glyma06g00580	Glyma.06g003400	287529	289610	UniRef100_T2DPS1 Urease accessory protein ureH n=1 Tax=Phaseolus vulgaris RepID=T2DPS1_PHAVU	AT2G16800.1|Symbols:|high-affinity nickel-transport family protein|chr2:7285824-7287188 FORWARD LENGTH=372	GO:0009086
Gm06_289575	289575	6	Glyma06g00590	Glyma.06g003500	298183	299807	UniRef100_G7J8J3 Baculoviral IAP repeat-containing protein n=1 Tax=Medicago truncatula RepID=G7J8J3_MEDTR	AT4G35070.1|Symbols:|SBP (S-ribonuclease binding protein) family protein|chr4:16694488-16695387 FORWARD LENGTH=265	NA
Gm06_399885	399885	6	Glyma06g00690	Glyma.06g004500	389146	393291	UniRef100_A9PAI6 Auxin influx carrier family protein n=1 Tax=Populus trichocarpa RepID=A9PAI6_POPTR	AT2G21050.1|Symbols:LAX2|like AUXIN RESISTANT 2|chr2:9034289-9036439 FORWARD LENGTH=483	NA
Gm06_399885	399885	6	Glyma06g00700	Glyma.06g004700	399137	401482	UniRef100_Q9SW41 Armadillo repeat only 1 protein n=1 Tax=Arabidopsis thaliana RepID=Q9SW41_ARATH	AT4G34940.1|Symbols:ARO1|armadillo repeat only 1|chr4:16639760-16641754 FORWARD LENGTH=664	NA
Gm06_399885	399885	6	Glyma06g00710	Glyma.06g004800	409619	411020	UniRef100_K0DCW0 Phosphoinositide-specific phospholipase C n=1 Tax=Populus tomentosa RepID=K0DCW0_POPTO	AT4G38690.1|Symbols:|PLC-like phosphodiesterases superfamily protein|chr4:18074743-18075699 REVERSE LENGTH=318	NA	D-<i>myo</i>-inositol (1,4,5)-trisphosphate biosynthesis" // "phospholipases" // "phosphatidate metabolism, as a signaling molecule" // "D-<i>myo</i>-inositol-5-phosphate metabolism
Gm06_399885	399885	6	Glyma06g00690	Glyma.06g004500	389146	393291	UniRef100_A9PAI6 Auxin influx carrier family protein n=1 Tax=Populus trichocarpa RepID=A9PAI6_POPTR	AT2G21050.1|Symbols:LAX2|like AUXIN RESISTANT 2|chr2:9034289-9036439 FORWARD LENGTH=483	NA
Gm06_399885	399885	6	Glyma06g00700	Glyma.06g004700	399137	401482	UniRef100_Q9SW41 Armadillo repeat only 1 protein n=1 Tax=Arabidopsis thaliana RepID=Q9SW41_ARATH	AT4G34940.1|Symbols:ARO1|armadillo repeat only 1|chr4:16639760-16641754 FORWARD LENGTH=664	NA
Gm06_399885	399885	6	Glyma06g00710	Glyma.06g004800	409619	411020	UniRef100_K0DCW0 Phosphoinositide-specific phospholipase C n=1 Tax=Populus tomentosa RepID=K0DCW0_POPTO	AT4G38690.1|Symbols:|PLC-like phosphodiesterases superfamily protein|chr4:18074743-18075699 REVERSE LENGTH=318	NA	D-<i>myo</i>-inositol (1,4,5)-trisphosphate biosynthesis" // "phospholipases" // "phosphatidate metabolism, as a signaling molecule" // "D-<i>myo</i>-inositol-5-phosphate metabolism
Gm06_582930	582930	6	Glyma06g00990	Glyma.06g007500	581155	584681	UniRef100_I1K723 Arginine decarboxylase n=1 Tax=Glycine max RepID=I1K723_SOYBN	AT4G34710.2|Symbols:ADC2, SPE2, ATADC2|arginine decarboxylase 2|chr4:16560315-16562450 REVERSE LENGTH=711	GO:0006527	superpathway of polyamine biosynthesis II" // "putrescine biosynthesis II" // "putrescine biosynthesis IV
Gm06_582930	582930	6	Glyma06g01000	Glyma.06g007600	590649	593432	UniRef100_G7LAK8 Ubiquitin fusion degradation protein n=1 Tax=Medicago truncatula RepID=G7LAK8_MEDTR	AT2G21270.2|Symbols:UFD1|ubiquitin fusion degradation 1|chr2:9108126-9110012 FORWARD LENGTH=319	NA
Gm06_1655912	1655912	6	Glyma06g02481	Glyma.06g022500	1654709	1659109	UniRef100_Q93WQ0 Subtilisin-type protease n=1 Tax=Glycine max RepID=Q93WQ0_SOYBN	AT1G20160.1|Symbols:ATSBT5.2|Subtilisin-like serine endopeptidase family protein|chr1:6990852-6993854 REVERSE LENGTH=769	NA
Gm06_1655912	1655912	6	Glyma06g02491	NA	1661235	1661738	NA	NA	NA
Gm06_1655912	1655912	6	Glyma06g02481	Glyma.06g022500	1654709	1659109	UniRef100_Q93WQ0 Subtilisin-type protease n=1 Tax=Glycine max RepID=Q93WQ0_SOYBN	AT1G20160.1|Symbols:ATSBT5.2|Subtilisin-like serine endopeptidase family protein|chr1:6990852-6993854 REVERSE LENGTH=769	NA
Gm06_1655912	1655912	6	Glyma06g02491	NA	1661235	1661738	NA	NA	NA
Gm06_14669414	14669414	6	Glyma06g18320	Glyma.06g174200	14664068	14669471	UniRef100_G8A2H2 Protein cbbY n=1 Tax=Medicago truncatula RepID=G8A2H2_MEDTR	AT3G48420.1|Symbols:|Haloacid dehalogenase-like hydrolase (HAD) superfamily protein|chr3:17929743-17931551 FORWARD LENGTH=319	NA	flavin biosynthesis I (bacteria and plants)
Gm06_14669414	14669414	6	Glyma06g18330	Glyma.06g174300	14671108	14676684	UniRef100_G8A2H1 UDP-N-acetylglucosamine-peptide N-acetylglucosaminyltransferase 110 kDa subunit n=1 Tax=Medicago truncatula RepID=G8A2H1_MEDTR	AT5G63200.1|Symbols:|tetratricopeptide repeat (TPR)-containing protein|chr5:25349043-25352899 FORWARD LENGTH=649	NA
Gm06_14669414	14669414	6	Glyma06g18340	Glyma.06g174400	14678877	14689698	UniRef100_Q9STL8 Probable Ufm1-specific protease n=1 Tax=Arabidopsis thaliana RepID=UFSP_ARATH	AT3G48380.1|Symbols:|Peptidase C78, ubiquitin fold modifier-specific peptidase 1/ 2|chr3:17916468-17920099 FORWARD LENGTH=645	NA
Gm06_20941559	20941559	6	Glyma06g23590	Glyma.06g211600	20940421	20944887	UniRef100_D6N3G3 Protein kinase n=1 Tax=Malus domestica RepID=D6N3G3_MALDO	AT2G26730.1|Symbols:|Leucine-rich repeat protein kinase family protein|chr2:11388621-11391286 FORWARD LENGTH=658	NA
Gm06_46691924	46691924	6	Glyma06g43670	NA	46692735	46693853	NA	NA	NA
Gm06_46691924	46691924	6	Glyma06g43681	Glyma.06g284100	46700140	46701114	UniRef100_E9L581 CLE35 protein n=1 Tax=Glycine max RepID=E9L581_SOYBN	AT2G31085.1|Symbols:CLE6|CLAVATA3/ESR-RELATED 6|chr2:13254263-13254508 FORWARD LENGTH=81	NA
Gm06_48160139	48160139	6	Glyma06g45440	Glyma.06g299100	48155359	48159463	UniRef100_Q7XAB8 Protein THYLAKOID FORMATION1, chloroplastic n=1 Tax=Solanum tuberosum RepID=THF1_SOLTU	AT2G20890.1|Symbols:PSB29, THF1|photosystem II reaction center PSB29 protein|chr2:8987783-8989185 FORWARD LENGTH=300	NA
Gm06_48160139	48160139	6	Glyma06g45450	Glyma.06g299200	48159801	48166369	UniRef100_Q9FVD1 Diacylglycerol kinase n=1 Tax=Solanum lycopersicum RepID=Q9FVD1_SOLLC	AT2G20900.2|Symbols:DGK5, ATDGK5|diacylglycerol kinase 5|chr2:8989794-8992798 REVERSE LENGTH=491	NA	phosphatidate metabolism, as a signaling molecule
Gm06_48405502	48405502	6	Glyma06g45655	Glyma.06g301100	48399394	48400098	UniRef100_E5GC82 Methyltransferase n=1 Tax=Cucumis melo subsp. melo RepID=E5GC82_CUCME	AT2G16030.1|Symbols:|S-adenosyl-L-methionine-dependent methyltransferases superfamily protein|chr2:6974196-6974891 REVERSE LENGTH=231	NA	superpathway of plastoquinol biosynthesis" // "plastoquinol-9 biosynthesis I" // "vitamin E biosynthesis (tocopherols)
Gm06_48405502	48405502	6	Glyma06g45670	Glyma.06g301200	48405070	48406020	UniRef100_Q9SR35 F3L24.15 protein n=1 Tax=Arabidopsis thaliana RepID=Q9SR35_ARATH	AT3G09280.1|Symbols:|unknown protein; FUNCTIONS IN: molecular_function unknown; INVOLVED IN: biological_process unknown; LOCATED IN: endomembrane system; EXPRESSED IN: root; Has 31 Blast hits to 31 proteins in 9 species: Archae - 0; Bacteria - 0; Metazoa - 0; Fungi - 0; Plants - 31; Viruses - 0; Other Eukaryotes - 0 (source: NCBI BLink).|chr3:2850920-2851258 REVERSE LENGTH=112	NA
Gm06_49021688	49021688	6	Glyma06g46370	Glyma.06g307200	49009503	49013565	UniRef100_A2Q4H3 Prefoldin n=1 Tax=Medicago truncatula RepID=A2Q4H3_MEDTR	AT5G42570.1|Symbols:|B-cell receptor-associated 31-like|chr5:17021459-17022497 REVERSE LENGTH=218	NA
Gm06_49021688	49021688	6	Glyma06g46380	Glyma.06g307300	49016389	49016934	UniRef100_G7JEQ1 Disease resistance response protein n=1 Tax=Medicago truncatula RepID=G7JEQ1_MEDTR	AT2G21100.1|Symbols:|Disease resistance-responsive (dirigent-like protein) family protein|chr2:9048687-9049336 REVERSE LENGTH=187	NA
Gm06_49021688	49021688	6	Glyma06g46390	Glyma.06g307400	49018744	49019459	UniRef100_G7JEQ1 Disease resistance response protein n=1 Tax=Medicago truncatula RepID=G7JEQ1_MEDTR	AT2G21100.1|Symbols:|Disease resistance-responsive (dirigent-like protein) family protein|chr2:9048687-9049336 REVERSE LENGTH=187	NA
Gm06_49021688	49021688	6	Glyma06g46400	Glyma.06g307500	49020838	49023395	UniRef100_G7JEQ3 Inner membrane transport protein n=1 Tax=Medicago truncatula RepID=G7JEQ3_MEDTR	AT1G62280.1|Symbols:SLAH1|SLAC1 homologue 1|chr1:23007309-23008540 REVERSE LENGTH=385	NA
Gm06_49021688	49021688	6	Glyma06g46410	Glyma.06g307600	49030583	49031782	UniRef100_G7JEQ9 MAP kinase kinase kinase SSK2 n=1 Tax=Medicago truncatula RepID=G7JEQ9_MEDTR	AT1G05100.1|Symbols:MAPKKK18|mitogen-activated protein kinase kinase kinase 18|chr1:1469679-1470698 FORWARD LENGTH=339	NA
Gm07_3374472	3374472	7	Glyma07g04570	Glyma.07g040800	3370178	3372767	UniRef100_Q9LNR9 F1L3.5 n=1 Tax=Arabidopsis thaliana RepID=Q9LNR9_ARATH	AT1G72490.1|Symbols:|unknown protein; BEST Arabidopsis thaliana protein match is: unknown protein (TAIR:AT1G17400.1); Has 75 Blast hits to 75 proteins in 21 species: Archae - 0; Bacteria - 0; Metazoa - 3; Fungi - 4; Plants - 58; Viruses - 0; Other Eukaryotes - 10 (source: NCBI BLink).|chr1:27289435-27290732 REVERSE LENGTH=287	NA
Gm07_3374472	3374472	7	Glyma07g04580	Glyma.07g040900	3374297	3377390	UniRef100_B9GVZ1 Small nuclear ribonucleoprotein n=1 Tax=Populus trichocarpa RepID=B9GVZ1_POPTR	AT3G14080.2|Symbols:|Small nuclear ribonucleoprotein family protein|chr3:4667717-4668989 FORWARD LENGTH=128	NA
Gm07_3374472	3374472	7	Glyma07g04590	Glyma.07g041000	3383130	3387048	UniRef100_Q9C9E6 Lung seven transmembrane receptor-like protein n=1 Tax=Arabidopsis thaliana RepID=Q9C9E6_ARATH	AT1G72480.1|Symbols:|Lung seven transmembrane receptor family protein|chr1:27286304-27288339 REVERSE LENGTH=509	NA
Gm07_3374492	3374492	7	Glyma07g04570	Glyma.07g040800	3370178	3372767	UniRef100_Q9LNR9 F1L3.5 n=1 Tax=Arabidopsis thaliana RepID=Q9LNR9_ARATH	AT1G72490.1|Symbols:|unknown protein; BEST Arabidopsis thaliana protein match is: unknown protein (TAIR:AT1G17400.1); Has 75 Blast hits to 75 proteins in 21 species: Archae - 0; Bacteria - 0; Metazoa - 3; Fungi - 4; Plants - 58; Viruses - 0; Other Eukaryotes - 10 (source: NCBI BLink).|chr1:27289435-27290732 REVERSE LENGTH=287	NA
Gm07_3374492	3374492	7	Glyma07g04580	Glyma.07g040900	3374297	3377390	UniRef100_B9GVZ1 Small nuclear ribonucleoprotein n=1 Tax=Populus trichocarpa RepID=B9GVZ1_POPTR	AT3G14080.2|Symbols:|Small nuclear ribonucleoprotein family protein|chr3:4667717-4668989 FORWARD LENGTH=128	NA
Gm07_3374492	3374492	7	Glyma07g04590	Glyma.07g041000	3383130	3387048	UniRef100_Q9C9E6 Lung seven transmembrane receptor-like protein n=1 Tax=Arabidopsis thaliana RepID=Q9C9E6_ARATH	AT1G72480.1|Symbols:|Lung seven transmembrane receptor family protein|chr1:27286304-27288339 REVERSE LENGTH=509	NA
Gm07_3811476	3811476	7	Glyma07g05130	Glyma.07g045900	3799543	3805564	UniRef100_G7L970 Alanine aminotransferase n=1 Tax=Medicago truncatula RepID=G7L970_MEDTR	AT1G72330.1|Symbols:ALAAT2|alanine aminotransferase 2|chr1:27233637-27236571 FORWARD LENGTH=540	GO:0042218	L-alanine degradation II (to D-lactate)" // "L-alanine degradation III" // "L-alanine biosynthesis II
Gm07_3811476	3811476	7	Glyma07g05145	Glyma.07g046000	3809383	3821688	UniRef100_K7KZN7 Pectinesterase n=2 Tax=Glycine max RepID=K7KZN7_SOYBN	AT3G14310.1|Symbols:ATPME3, PME3|pectin methylesterase 3|chr3:4772214-4775095 REVERSE LENGTH=592	GO:0006546	homogalacturonan degradation
Gm07_4574178	4574178	7	Glyma07g05850	Glyma.07g052700	4572760	4575055	UniRef100_G7LAV1 Cell division cycle protein-like protein n=1 Tax=Medicago truncatula RepID=G7LAV1_MEDTR	AT2G46620.1|Symbols:|P-loop containing nucleoside triphosphate hydrolases superfamily protein|chr2:19139071-19140546 REVERSE LENGTH=491	NA
Gm07_4574178	4574178	7	Glyma07g05860	Glyma.07g052800	4579071	4580792	UniRef100_Q9ST41 PRA2 n=1 Tax=Pisum sativum RepID=Q9ST41_PEA	AT1G01200.1|Symbols:ATRABA3, ATRAB-A3, RABA3|RAB GTPase homolog A3|chr1:86715-88145 REVERSE LENGTH=237	NA
Gm07_5923593	5923593	7	Glyma07g07190	Glyma.07g066000	5915722	5919299	UniRef100_G7KT10 2-hydroxyacid dehydrongenase n=1 Tax=Medicago truncatula RepID=G7KT10_MEDTR	AT1G01500.1|Symbols:|Erythronate-4-phosphate dehydrogenase family protein|chr1:185260-186573 FORWARD LENGTH=327	NA
Gm07_5923593	5923593	7	Glyma07g07200	Glyma.07g066100	5922478	5928755	UniRef100_Q0PJI6 MYB transcription factor MYB133 n=1 Tax=Glycine max RepID=Q0PJI6_SOYBN	AT4G01280.1|Symbols:|Homeodomain-like superfamily protein|chr4:535288-536854 FORWARD LENGTH=302	NA
Gm07_5923593	5923593	7	Glyma07g07211	NA	5930577	5932338	NA	NA	NA
Gm07_16345870	16345870	7	Glyma07g16640	Glyma.07g138400	16339360	16344194	UniRef100_Q01HR2 OSIGBa0153E02-OSIGBa0093I20.13 protein n=2 Tax=Oryza sativa RepID=Q01HR2_ORYSA	AT2G37860.3|Symbols:LCD1|Protein of unknown function (DUF3411)|chr2:15856952-15858793 FORWARD LENGTH=432	NA
Gm07_16345870	16345870	7	Glyma07g16651	Glyma.07g138500	16353478	16355851	UniRef100_Q9ZWT4 Transposase n=1 Tax=Ipomoea purpurea RepID=Q9ZWT4_IPOPU	AT1G19260.1|Symbols:|TTF-type zinc finger protein with HAT dimerisation domain|chr1:6657260-6659569 REVERSE LENGTH=769	NA
Gm07_36388230	36388230	7	Glyma07g31350	Glyma.07g194000	36377072	36382431	UniRef100_G7IPR1 Splicing factor 3B subunit n=1 Tax=Medicago truncatula RepID=G7IPR1_MEDTR	AT4G21660.1|Symbols:|proline-rich spliceosome-associated (PSP) family protein|chr4:11506259-11509772 REVERSE LENGTH=584	NA
Gm07_36388230	36388230	7	Glyma07g31365	Glyma.07g194200	36388962	36394605	UniRef100_B9HYK9 Plus-3 domain-containing family protein n=1 Tax=Populus trichocarpa RepID=B9HYK9_POPTR	AT1G61040.1|Symbols:VIP5|plus-3 domain-containing protein|chr1:22483817-22485748 FORWARD LENGTH=643	NA
Gm07_36390103	36390103	7	Glyma07g31350	Glyma.07g194000	36377072	36382431	UniRef100_G7IPR1 Splicing factor 3B subunit n=1 Tax=Medicago truncatula RepID=G7IPR1_MEDTR	AT4G21660.1|Symbols:|proline-rich spliceosome-associated (PSP) family protein|chr4:11506259-11509772 REVERSE LENGTH=584	NA
Gm07_36390103	36390103	7	Glyma07g31365	Glyma.07g194200	36388962	36394605	UniRef100_B9HYK9 Plus-3 domain-containing family protein n=1 Tax=Populus trichocarpa RepID=B9HYK9_POPTR	AT1G61040.1|Symbols:VIP5|plus-3 domain-containing protein|chr1:22483817-22485748 FORWARD LENGTH=643	NA
Gm07_36524487	36524487	7	Glyma07g31520	Glyma.07g195500	36523100	36529982	UniRef100_G7ZZ96 General transcription factor IIH subunit n=1 Tax=Medicago truncatula RepID=G7ZZ96_MEDTR	AT4G17020.1|Symbols:|transcription factor-related|chr4:9578152-9581082 REVERSE LENGTH=452	NA
Gm07_36524487	36524487	7	Glyma07g31530	Glyma.07g195600	36530779	36534329	NA	AT4G21720.1|Symbols:|unknown protein; Has 2692 Blast hits to 975 proteins in 186 species: Archae - 4; Bacteria - 460; Metazoa - 658; Fungi - 93; Plants - 1089; Viruses - 100; Other Eukaryotes - 288 (source: NCBI BLink).|chr4:11542561-11544274 FORWARD LENGTH=139	NA
Gm07_36542987	36542987	7	Glyma07g31530	Glyma.07g195600	36530779	36534329	NA	AT4G21720.1|Symbols:|unknown protein; Has 2692 Blast hits to 975 proteins in 186 species: Archae - 4; Bacteria - 460; Metazoa - 658; Fungi - 93; Plants - 1089; Viruses - 100; Other Eukaryotes - 288 (source: NCBI BLink).|chr4:11542561-11544274 FORWARD LENGTH=139	NA
Gm07_36542987	36542987	7	Glyma07g31550	Glyma.07g195700	36540846	36546232	UniRef100_G7ZZ93 MutS2 family protein n=1 Tax=Medicago truncatula RepID=G7ZZ93_MEDTR	AT1G65070.2|Symbols:|DNA mismatch repair protein MutS, type 2|chr1:24173047-24176244 REVERSE LENGTH=876	NA
Gm07_36542987	36542987	7	Glyma07g31560	NA	36546618	36547297	NA	NA	NA
Gm07_36542987	36542987	7	Glyma07g31570	Glyma.07g195900	36549116	36561255	UniRef100_B9H2U6 Vesicle-fusing ATPase family protein n=1 Tax=Populus trichocarpa RepID=B9H2U6_POPTR	AT4G04910.1|Symbols:NSF|AAA-type ATPase family protein|chr4:2489696-2495666 REVERSE LENGTH=742	NA
Gm07_36543902	36543902	7	Glyma07g31530	Glyma.07g195600	36530779	36534329	NA	AT4G21720.1|Symbols:|unknown protein; Has 2692 Blast hits to 975 proteins in 186 species: Archae - 4; Bacteria - 460; Metazoa - 658; Fungi - 93; Plants - 1089; Viruses - 100; Other Eukaryotes - 288 (source: NCBI BLink).|chr4:11542561-11544274 FORWARD LENGTH=139	NA
Gm07_36543902	36543902	7	Glyma07g31550	Glyma.07g195700	36540846	36546232	UniRef100_G7ZZ93 MutS2 family protein n=1 Tax=Medicago truncatula RepID=G7ZZ93_MEDTR	AT1G65070.2|Symbols:|DNA mismatch repair protein MutS, type 2|chr1:24173047-24176244 REVERSE LENGTH=876	NA
Gm07_36543902	36543902	7	Glyma07g31560	NA	36546618	36547297	NA	NA	NA
Gm07_36543902	36543902	7	Glyma07g31570	Glyma.07g195900	36549116	36561255	UniRef100_B9H2U6 Vesicle-fusing ATPase family protein n=1 Tax=Populus trichocarpa RepID=B9H2U6_POPTR	AT4G04910.1|Symbols:NSF|AAA-type ATPase family protein|chr4:2489696-2495666 REVERSE LENGTH=742	NA
Gm07_36633143	36633143	7	Glyma07g31660	Glyma.07g196800	36620881	36630961	UniRef100_I1KLK0 Lipoxygenase n=1 Tax=Glycine max RepID=I1KLK0_SOYBN	AT1G17420.1|Symbols:LOX3|lipoxygenase 3|chr1:5977512-5981384 FORWARD LENGTH=919	NA	jasmonic acid biosynthesis" // "traumatin and (<i>Z</i>)-3-hexen-1-yl acetate biosynthesis
Gm07_36633143	36633143	7	Glyma07g31670	Glyma.07g196900	36631302	36634223	UniRef100_D7LE52 EMB2001 n=1 Tax=Arabidopsis lyrata subsp. lyrata RepID=D7LE52_ARALL	AT2G22870.1|Symbols:EMB2001|P-loop containing nucleoside triphosphate hydrolases superfamily protein|chr2:9739476-9740921 FORWARD LENGTH=300	NA
Gm07_36633143	36633143	7	Glyma07g31680	Glyma.07g197000	36634957	36641818	UniRef100_Q9FZ97 F3H9.11 protein n=1 Tax=Arabidopsis thaliana RepID=Q9FZ97_ARATH	AT1G28240.1|Symbols:|Protein of unknown function (DUF616)|chr1:9868521-9871798 REVERSE LENGTH=581	NA
Gm07_36633260	36633260	7	Glyma07g31660	Glyma.07g196800	36620881	36630961	UniRef100_I1KLK0 Lipoxygenase n=1 Tax=Glycine max RepID=I1KLK0_SOYBN	AT1G17420.1|Symbols:LOX3|lipoxygenase 3|chr1:5977512-5981384 FORWARD LENGTH=919	NA	jasmonic acid biosynthesis" // "traumatin and (<i>Z</i>)-3-hexen-1-yl acetate biosynthesis
Gm07_36633260	36633260	7	Glyma07g31670	Glyma.07g196900	36631302	36634223	UniRef100_D7LE52 EMB2001 n=1 Tax=Arabidopsis lyrata subsp. lyrata RepID=D7LE52_ARALL	AT2G22870.1|Symbols:EMB2001|P-loop containing nucleoside triphosphate hydrolases superfamily protein|chr2:9739476-9740921 FORWARD LENGTH=300	NA
Gm07_36633260	36633260	7	Glyma07g31680	Glyma.07g197000	36634957	36641818	UniRef100_Q9FZ97 F3H9.11 protein n=1 Tax=Arabidopsis thaliana RepID=Q9FZ97_ARATH	AT1G28240.1|Symbols:|Protein of unknown function (DUF616)|chr1:9868521-9871798 REVERSE LENGTH=581	NA
Gm07_39077446	39077446	7	Glyma07g34160	NA	39068171	39069600	NA	NA	NA
Gm07_39077446	39077446	7	Glyma07g34170	Glyma.07g217800	39071685	39074857	UniRef100_G7J7E0 Pentatricopeptide repeat-containing protein n=1 Tax=Medicago truncatula RepID=G7J7E0_MEDTR	AT2G26790.1|Symbols:|Pentatricopeptide repeat (PPR) superfamily protein|chr2:11425270-11427669 REVERSE LENGTH=799	NA
Gm07_39077446	39077446	7	Glyma07g34180	NA	39075154	39078058	NA	NA	NA
Gm08_1969577	1969577	8	Glyma08g02860	Glyma.08g024800	1958806	1960872	UniRef100_Q84TF5 RING-H2 zinc finger protein RHA4a n=2 Tax=Arabidopsis thaliana RepID=RHA4A_ARATH	AT4G24015.1|Symbols:|RING/U-box superfamily protein|chr4:12469887-12471197 REVERSE LENGTH=174	NA
Gm08_1969577	1969577	8	Glyma08g02870	Glyma.08g024900	1965231	1966938	UniRef100_Q8VY91 30S ribosomal protein S6 alpha, chloroplastic n=1 Tax=Arabidopsis thaliana RepID=RR6_ARATH	AT1G64510.1|Symbols:|Translation elongation factor EF1B/ribosomal protein S6 family protein|chr1:23954993-23956205 REVERSE LENGTH=207	NA
Gm08_1969577	1969577	8	Glyma08g02881	Glyma.08g025000	1967834	1974268	NA	AT4G10890.1|Symbols:|unknown protein; CONTAINS InterPro DOMAIN/s: Protein of unknown function DUF2439 (InterPro:IPR018838); BEST Arabidopsis thaliana protein match is: unknown protein (TAIR:AT1G43722.1); Has 30201 Blast hits to 17322 proteins in 780 species: Archae - 12; Bacteria - 1396; Metazoa - 17338; Fungi - 3422; Plants - 5037; Viruses - 0; Other Eukaryotes - 2996 (source: NCBI BLink).|chr4:…	NA
Gm08_1969577	1969577	8	Glyma08g02890	Glyma.08g025100	1977779	1981412	UniRef100_M7Z837 Bidirectional sugar transporter SWEET4 n=2 Tax=Triticum RepID=M7Z837_TRIUA	AT4G10850.1|Symbols:SWEET7, AtSWEET7|Nodulin MtN3 family protein|chr4:6675068-6676718 FORWARD LENGTH=258	NA
Gm08_3446621	3446621	8	Glyma08g04850	Glyma.08g043700	3434305	3439885	UniRef100_Q208U9 CFM6 n=1 Tax=Zea mays RepID=Q208U9_MAIZE	AT4G13070.1|Symbols:|RNA-binding CRS1 / YhbY (CRM) domain protein|chr4:7621780-7623051 REVERSE LENGTH=343	NA
Gm08_3446621	3446621	8	Glyma08g04860	Glyma.08g043800	3446035	3447462	UniRef100_G7I642 Pectinesterase inhibitor n=1 Tax=Medicago truncatula RepID=G7I642_MEDTR	AT1G14890.1|Symbols:|Plant invertase/pectin methylesterase inhibitor superfamily protein|chr1:5137045-5137704 FORWARD LENGTH=219	NA
Gm08_3446621	3446621	8	Glyma08g04870	Glyma.08g043900	3454049	3461914	UniRef100_G7LAG9 Aspartyl-tRNA synthetase n=1 Tax=Medicago truncatula RepID=G7LAG9_MEDTR	AT4G33760.1|Symbols:|tRNA synthetase class II (D, K and N) family protein|chr4:16189285-16193260 REVERSE LENGTH=664	GO:0006418
Gm08_8091680	8091680	8	Glyma08g11060	Glyma.08g105000	8075313	8083266	UniRef100_G7JBF8 Histidine kinase n=1 Tax=Medicago truncatula RepID=G7JBF8_MEDTR	AT1G27320.1|Symbols:AHK3, HK3|histidine kinase 3|chr1:9487780-9492027 FORWARD LENGTH=1036	NA
Gm08_8091680	8091680	8	Glyma08g11070	Glyma.08g105100	8087450	8089503	UniRef100_G7JBF4 Nuclear transport factor n=1 Tax=Medicago truncatula RepID=G7JBF4_MEDTR	AT1G27970.1|Symbols:NTF2B|nuclear transport factor 2B|chr1:9746921-9747787 FORWARD LENGTH=126	GO:0043090 GO:0015802
Gm08_8091680	8091680	8	Glyma08g11080	Glyma.08g105200	8090234	8098571	UniRef100_U5GPG6 Calmodulin-binding family protein n=1 Tax=Populus trichocarpa RepID=U5GPG6_POPTR	AT1G67310.1|Symbols:|Calmodulin-binding transcription activator protein with CG-1 and Ankyrin domains|chr1:25198182-25203126 REVERSE LENGTH=1016	NA
Gm08_8091680	8091680	8	Glyma08g11090	NA	8101495	8102554	NA	NA	NA
Gm08_8480396	8480396	8	Glyma08g11630	Glyma.08g109300	8470605	8473724	UniRef100_Q6X0M9 Chalcone synthase n=1 Tax=Glycine max RepID=Q6X0M9_SOYBN	AT5G13930.1|Symbols:CHS, TT4, ATCHS|Chalcone and stilbene synthase family protein|chr5:4488762-4490035 FORWARD LENGTH=395	NA	flavonoid biosynthesis (in equisetum)" // "flavonoid biosynthesis
Gm08_8480396	8480396	8	Glyma08g11635	NA	8475906	8477518	NA	NA	NA
Gm08_8480396	8480396	8	Glyma08g11640	Glyma.08g110600	8479316	8481775	NA	NA	NA
Gm08_8480396	8480396	8	Glyma08g11650	NA	8485253	8486261	NA	NA	NA
Gm08_8538031	8538031	8	Glyma08g11680	Glyma.08g111100	8516578	8528168	UniRef100_G7LHU6 Methyltransferase-like protein n=1 Tax=Medicago truncatula RepID=G7LHU6_MEDTR	AT2G31740.1|Symbols:|S-adenosyl-L-methionine-dependent methyltransferases superfamily protein|chr2:13491053-13495009 REVERSE LENGTH=760	NA
Gm08_8538031	8538031	8	Glyma08g11710	Glyma.08g111200	8529382	8532930	UniRef100_D7M4H2 Beta subunit of rab geranylgeranyltransferase n=1 Tax=Arabidopsis lyrata subsp. lyrata RepID=D7M4H2_ARALL	AT5G12210.1|Symbols:AtRGTB1, RGTB1|RAB geranylgeranyl transferase beta subunit 1|chr5:3947254-3949595 FORWARD LENGTH=321	NA
Gm08_8538031	8538031	8	Glyma08g11730	Glyma.08g111400	8536801	8557834	UniRef100_F4JTS8 Nuclear factor NO VEIN n=1 Tax=Arabidopsis thaliana RepID=F4JTS8_ARATH	AT4G13750.1|Symbols:NOV|Histidine kinase-, DNA gyrase B-, and HSP90-like ATPase family protein|chr4:7975191-7987558 FORWARD LENGTH=2729	NA
Gm08_14156183	14156183	8	Glyma08g18801	Glyma.08g176300	14154786	14157329	UniRef100_Q9M6E8 9-cis-epoxycarotenoid dioxygenase NCED1, chloroplastic n=1 Tax=Phaseolus vulgaris RepID=NCED1_PHAVU	AT3G14440.1|Symbols:NCED3, ATNCED3, STO1, SIS7|nine-cis-epoxycarotenoid dioxygenase 3|chr3:4831678-4833477 REVERSE LENGTH=599	NA	abscisic acid biosynthesis
Gm08_14156183	14156183	8	Glyma08g18801	Glyma.08g176300	14154786	14157329	UniRef100_Q9M6E8 9-cis-epoxycarotenoid dioxygenase NCED1, chloroplastic n=1 Tax=Phaseolus vulgaris RepID=NCED1_PHAVU	AT3G14440.1|Symbols:NCED3, ATNCED3, STO1, SIS7|nine-cis-epoxycarotenoid dioxygenase 3|chr3:4831678-4833477 REVERSE LENGTH=599	NA	abscisic acid biosynthesis
Gm08_43340095	43340095	8	Glyma08g43530	Glyma.08g323200	43336391	43349138	UniRef100_G7J1I4 NBS-containing resistance-like protein n=1 Tax=Medicago truncatula RepID=G7J1I4_MEDTR	AT3G07040.1|Symbols:RPM1, RPS3|NB-ARC domain-containing disease resistance protein|chr3:2226244-2229024 REVERSE LENGTH=926	NA
Gm08_43340095	43340095	8	Glyma08g43541	Glyma.08g323300	43349501	43352925	UniRef100_B9SVA2 Imidazole glycerol phosphate synthase subunit hisF n=1 Tax=Ricinus communis RepID=B9SVA2_RICCO	AT4G26900.1|Symbols:AT-HF, HISN4|HIS HF|chr4:13515514-13519608 FORWARD LENGTH=592	GO:0000105	L-glutamine degradation I" // "L-histidine biosynthesis
Gm08_45648867	45648867	8	Glyma08g46590	Glyma.08g351400	45639638	45641465	UniRef100_D2DW99 Cyclin-like F-box n=1 Tax=Phaseolus vulgaris RepID=D2DW99_PHAVU	AT5G56370.2|Symbols:|F-box/RNI-like/FBD-like domains-containing protein|chr5:22836200-22837619 REVERSE LENGTH=421	NA
Gm08_45648867	45648867	8	Glyma08g46596	Glyma.08g351500	45643994	45645330	UniRef100_G7JXD0 Cyclin-like F-box n=1 Tax=Medicago truncatula RepID=G7JXD0_MEDTR	AT3G49480.1|Symbols:|Protein with RNI-like/FBD-like domains|chr3:18342544-18343473 REVERSE LENGTH=309	NA
Gm08_45648867	45648867	8	Glyma08g46603	Glyma.08g351700	45646155	45647362	UniRef100_Q9LRN7 Genomic DNA, chromosome 3, P1 clone:MUJ8 n=1 Tax=Arabidopsis thaliana RepID=Q9LRN7_ARATH	AT3G24100.1|Symbols:|Uncharacterised protein family SERF|chr3:8703373-8704045 FORWARD LENGTH=69	NA
Gm08_45648867	45648867	8	Glyma08g46610	Glyma.08g351800	45649264	45652344	UniRef100_G7JKB4 1-aminocyclopropane-1-carboxylate oxidase-like protein n=1 Tax=Medicago truncatula RepID=G7JKB4_MEDTR	AT5G59540.1|Symbols:|2-oxoglutarate (2OG) and Fe(II)-dependent oxygenase superfamily protein|chr5:23996293-23997576 REVERSE LENGTH=366	NA
Gm08_45648867	45648867	8	Glyma08g46620	NA	45657139	45660638	NA	NA	NA
Gm09_43473530	43473530	9	Glyma09g37930	Glyma.09g244000	43459281	43466618	UniRef100_B0LUR6 Transcription factor n=1 Tax=Glycine max RepID=B0LUR6_SOYBN	AT2G44745.1|Symbols:|WRKY family transcription factor|chr2:18447482-18449004 REVERSE LENGTH=218	NA
Gm09_43473530	43473530	9	Glyma09g37940	Glyma.09g244100	43473054	43474055	UniRef100_Q2L8W8 MTERF-like protein n=1 Tax=Brassica napus RepID=Q2L8W8_BRANA	AT3G18870.1|Symbols:|Mitochondrial transcription termination factor family protein|chr3:6508515-6509339 REVERSE LENGTH=274	NA
Gm09_43473530	43473530	9	Glyma09g37950	Glyma.09g244200	43474444	43477235	UniRef100_F4JCI2 Ribosomal protein S21 family protein n=2 Tax=Arabidopsis thaliana RepID=F4JCI2_ARATH	AT3G26360.1|Symbols:|Ribosomal protein S21 family protein|chr3:9655963-9656373 REVERSE LENGTH=101	NA
Gm09_43473530	43473530	9	Glyma09g37956	Glyma.09g244300	43478087	43480135	UniRef100_G7JEE2 Pentatricopeptide repeat-containing protein n=1 Tax=Medicago truncatula RepID=G7JEE2_MEDTR	AT1G71460.1|Symbols:|Pentatricopeptide repeat (PPR-like) superfamily protein|chr1:26928247-26930316 REVERSE LENGTH=689	NA
Gm09_43488824	43488824	9	Glyma09g37956	Glyma.09g244300	43478087	43480135	UniRef100_G7JEE2 Pentatricopeptide repeat-containing protein n=1 Tax=Medicago truncatula RepID=G7JEE2_MEDTR	AT1G71460.1|Symbols:|Pentatricopeptide repeat (PPR-like) superfamily protein|chr1:26928247-26930316 REVERSE LENGTH=689	NA
Gm09_43488824	43488824	9	Glyma09g37963	Glyma.09g244400	43485068	43485658	UniRef100_E5GCA5 Cytochrome p450 n=1 Tax=Cucumis melo subsp. melo RepID=E5GCA5_CUCME	AT3G13710.1|Symbols:PRA1.F4|prenylated RAB acceptor 1.F4|chr3:4492992-4493558 REVERSE LENGTH=188	NA
Gm09_43488824	43488824	9	Glyma09g37970	Glyma.09g244500	43487447	43492857	NA	NA	NA
Gm09_43488824	43488824	9	Glyma09g37980	Glyma.09g244600	43493291	43494378	NA	AT1G55190.1|Symbols:PRA1.F2, PRA7|PRA1 (Prenylated rab acceptor) family protein|chr1:20588450-20589019 FORWARD LENGTH=189	NA
Gm09_43488824	43488824	9	Glyma09g37990	Glyma.09g244700	43494774	43499866	UniRef100_A2Q1V5 Smr protein/MutS2 C-terminal n=3 Tax=Medicago truncatula RepID=A2Q1V5_MEDTR	AT5G23520.1|Symbols:|smr (Small MutS Related) domain-containing protein|chr5:7929591-7931296 REVERSE LENGTH=435	NA
Gm09_43488824	43488824	9	Glyma09g37956	Glyma.09g244300	43478087	43480135	UniRef100_G7JEE2 Pentatricopeptide repeat-containing protein n=1 Tax=Medicago truncatula RepID=G7JEE2_MEDTR	AT1G71460.1|Symbols:|Pentatricopeptide repeat (PPR-like) superfamily protein|chr1:26928247-26930316 REVERSE LENGTH=689	NA
Gm09_43488824	43488824	9	Glyma09g37963	Glyma.09g244400	43485068	43485658	UniRef100_E5GCA5 Cytochrome p450 n=1 Tax=Cucumis melo subsp. melo RepID=E5GCA5_CUCME	AT3G13710.1|Symbols:PRA1.F4|prenylated RAB acceptor 1.F4|chr3:4492992-4493558 REVERSE LENGTH=188	NA
Gm09_43488824	43488824	9	Glyma09g37970	Glyma.09g244500	43487447	43492857	NA	NA	NA
Gm09_43488824	43488824	9	Glyma09g37980	Glyma.09g244600	43493291	43494378	NA	AT1G55190.1|Symbols:PRA1.F2, PRA7|PRA1 (Prenylated rab acceptor) family protein|chr1:20588450-20589019 FORWARD LENGTH=189	NA
Gm09_43488824	43488824	9	Glyma09g37990	Glyma.09g244700	43494774	43499866	UniRef100_A2Q1V5 Smr protein/MutS2 C-terminal n=3 Tax=Medicago truncatula RepID=A2Q1V5_MEDTR	AT5G23520.1|Symbols:|smr (Small MutS Related) domain-containing protein|chr5:7929591-7931296 REVERSE LENGTH=435	NA
Gm10_6088950	6088950	10	Glyma10g07400	Glyma.10g064300	6085673	6090720	UniRef100_T2DLF4 Glycosyltransferase n=1 Tax=Phaseolus vulgaris RepID=T2DLF4_PHAVU	AT5G03795.1|Symbols:|Exostosin family protein|chr5:1007554-1010373 REVERSE LENGTH=518	NA	xylogalacturonan biosynthesis
Gm10_6088950	6088950	10	Glyma10g07410	Glyma.10g064400	6091630	6093770	UniRef100_Q39871 Late embryongenesis abundant protein n=2 Tax=Glycine max RepID=Q39871_SOYBN	AT2G36640.1|Symbols:ATECP63, ECP63|embryonic cell protein 63|chr2:15357019-15358552 REVERSE LENGTH=448	NA
Gm10_6127825	6127825	10	Glyma10g07420	Glyma.10g064500	6115757	6119645	NA	AT2G36630.1|Symbols:|Sulfite exporter TauE/SafE family protein|chr2:15352767-15355050 REVERSE LENGTH=459	NA
Gm10_6127825	6127825	10	Glyma10g07430	Glyma.10g064600	6122084	6128973	UniRef100_G7I9C7 Serine/threonine protein kinase SRPK1 n=1 Tax=Medicago truncatula RepID=G7I9C7_MEDTR	AT3G53030.1|Symbols:SRPK4|ser/arg-rich protein kinase 4|chr3:19662412-19664362 FORWARD LENGTH=529	NA
Gm10_6127825	6127825	10	Glyma10g07440	Glyma.10g064700	6132660	6135281	UniRef100_G7I9C4 Homeobox-leucine zipper protein ATHB-22 n=1 Tax=Medicago truncatula RepID=G7I9C4_MEDTR	AT5G03790.1|Symbols:ATHB51, LMI1, HB51|homeobox 51|chr5:1004985-1006373 FORWARD LENGTH=235	NA
Gm10_6158335	6158335	10	Glyma10g07450	Glyma.10g064800	6153855	6158664	UniRef100_Q9LF92 F-box protein PP2-A15 n=1 Tax=Arabidopsis thaliana RepID=P2A15_ARATH	AT3G53000.1|Symbols:AtPP2-A15, PP2-A15|phloem protein 2-A15|chr3:19654278-19655801 FORWARD LENGTH=300	NA
Gm10_12029489	12029489	10	Glyma10g11700	Glyma.10g090700	12029401	12038336	UniRef100_G7J0U8 Polyamine oxidase n=1 Tax=Medicago truncatula RepID=G7J0U8_MEDTR	AT5G13700.1|Symbols:ATPAO1, APAO, PAO1|polyamine oxidase 1|chr5:4420222-4422974 REVERSE LENGTH=472	NA	spermine and spermidine degradation III
Gm10_35214322	35214322	10	Glyma10g26761	Glyma.10g132700	35208924	35211380	UniRef100_G7JBV6 HAT family dimerization domain containing protein n=1 Tax=Medicago truncatula RepID=G7JBV6_MEDTR	AT1G19260.1|Symbols:|TTF-type zinc finger protein with HAT dimerisation domain|chr1:6657260-6659569 REVERSE LENGTH=769	NA
Gm10_35214322	35214322	10	Glyma10g26770	Glyma.10g132800	35212010	35215783	UniRef100_D7KEB8 Calcium-binding EF hand family protein n=1 Tax=Arabidopsis lyrata subsp. lyrata RepID=D7KEB8_ARALL	AT1G05150.1|Symbols:|Calcium-binding tetratricopeptide family protein|chr1:1484280-1486706 REVERSE LENGTH=808	GO:0009086
Gm10_44070578	44070578	10	Glyma10g35841	Glyma.10g214200	44060201	44063537	UniRef100_G7I9N7 Coronatine-insensitive n=1 Tax=Medicago truncatula RepID=G7I9N7_MEDTR	AT4G32915.1|Symbols:|FUNCTIONS IN: molecular_function unknown; INVOLVED IN: regulation of translational fidelity; LOCATED IN: chloroplast; EXPRESSED IN: 22 plant structures; EXPRESSED DURING: 13 growth stages; CONTAINS InterPro DOMAIN/s: Glu-tRNAGln amidotransferase, C subunit (InterPro:IPR003837); Has 30201 Blast hits to 17322 proteins in 780 species: Archae - 12; Bacteria - 1396; Metazoa - 1733…	NA
Gm10_44070578	44070578	10	Glyma10g35851	Glyma.10g214300	44065531	44074337	UniRef100_Q43449 G-box binding factor n=1 Tax=Glycine max RepID=Q43449_SOYBN	NA	NA
Gm10_44070578	44070578	10	Glyma10g35860	NA	44072993	44073881	NA	NA	NA
Gm10_44070578	44070578	10	Glyma10g35871	Glyma.10g214500	44076743	44077667	UniRef100_Q2XN58 Auxin down-regulated protein n=1 Tax=Glycine max RepID=Q2XN58_SOYBN	NA	NA
Gm10_45237186	45237186	10	Glyma10g37180	Glyma.10g227600	45223054	45227254	UniRef100_G7ID03 Histidine decarboxylase n=1 Tax=Medicago truncatula RepID=G7ID03_MEDTR	AT1G43710.1|Symbols:emb1075|Pyridoxal phosphate (PLP)-dependent transferases superfamily protein|chr1:16486534-16488298 REVERSE LENGTH=482	NA	superpathway of phospholipid biosynthesis II (plants)" // "choline biosynthesis I" // "phosphatidylethanolamine biosynthesis II
Gm10_45237186	45237186	10	Glyma10g37200	Glyma.10g227700	45236331	45237682	UniRef100_Q43684 Basic chitinase class 3 n=1 Tax=Vigna unguiculata RepID=Q43684_VIGUN	AT5G24090.1|Symbols:ATCHIA, CHIA|chitinase A|chr5:8143805-8145153 REVERSE LENGTH=302	NA	chitin degradation II (Vibrio)
Gm10_45237186	45237186	10	Glyma10g37210	Glyma.10g227800	45239938	45245045	UniRef100_I1LDJ1 Pyruvate kinase n=1 Tax=Glycine max RepID=I1LDJ1_SOYBN	AT5G52920.1|Symbols:PKP1, PKP-BETA1, PKP2|plastidic pyruvate kinase beta subunit 1|chr5:21463680-21466612 FORWARD LENGTH=579	NA	Rubisco shunt" // "glycolysis IV (plant cytosol)" // "glycolysis I (from glucose 6-phosphate)" // "glycolysis II (from fructose 6-phosphate)
Gm10_45237186	45237186	10	Glyma10g37220	Glyma.10g227900	45247135	45256562	UniRef100_G7IDV7 Topoisomerase 1-associated factor n=1 Tax=Medicago truncatula RepID=G7IDV7_MEDTR	AT5G52910.1|Symbols:ATIM|timeless family protein|chr5:21457774-21463159 REVERSE LENGTH=1141	NA
Gm10_46037693	46037693	10	Glyma10g38190	Glyma.10g237400	46026926	46030619	NA	AT5G52200.1|Symbols:|phosphoprotein phosphatase inhibitors|chr5:21202818-21204719 REVERSE LENGTH=191	NA
Gm10_46037693	46037693	10	Glyma10g38200	Glyma.10g237500	46030745	46034328	UniRef100_D7MRN8 Sugar isomerase domain-containing protein n=1 Tax=Arabidopsis lyrata subsp. lyrata RepID=D7MRN8_ARALL	AT5G52190.1|Symbols:|Sugar isomerase (SIS) family protein|chr5:21201817-21202443 REVERSE LENGTH=208	NA
Gm10_46037693	46037693	10	Glyma10g38220	Glyma.10g237600	46037690	46038649	NA	NA	NA
Gm10_46037693	46037693	10	Glyma10g38230	Glyma.10g237700	46044967	46046356	UniRef100_E4MXD7 mRNA, clone: RTFL01-31-G07 n=2 Tax=Eutrema RepID=E4MXD7_THEHA	AT5G52180.1|Symbols:|LOCATED IN: endomembrane system; EXPRESSED IN: 22 plant structures; EXPRESSED DURING: 13 growth stages; CONTAINS InterPro DOMAIN/s: Transmembrane protein 161AB, predicted (InterPro:IPR019395); Has 82 Blast hits to 82 proteins in 35 species: Archae - 0; Bacteria - 0; Metazoa - 47; Fungi - 0; Plants - 33; Viruses - 0; Other Eukaryotes - 2 (source: NCBI BLink).|chr5:21200165-212…	NA
Gm10_46037954	46037954	10	Glyma10g38190	Glyma.10g237400	46026926	46030619	NA	AT5G52200.1|Symbols:|phosphoprotein phosphatase inhibitors|chr5:21202818-21204719 REVERSE LENGTH=191	NA
Gm10_46037954	46037954	10	Glyma10g38200	Glyma.10g237500	46030745	46034328	UniRef100_D7MRN8 Sugar isomerase domain-containing protein n=1 Tax=Arabidopsis lyrata subsp. lyrata RepID=D7MRN8_ARALL	AT5G52190.1|Symbols:|Sugar isomerase (SIS) family protein|chr5:21201817-21202443 REVERSE LENGTH=208	NA
Gm10_46037954	46037954	10	Glyma10g38220	Glyma.10g237600	46037690	46038649	NA	NA	NA
Gm10_46037954	46037954	10	Glyma10g38230	Glyma.10g237700	46044967	46046356	UniRef100_E4MXD7 mRNA, clone: RTFL01-31-G07 n=2 Tax=Eutrema RepID=E4MXD7_THEHA	AT5G52180.1|Symbols:|LOCATED IN: endomembrane system; EXPRESSED IN: 22 plant structures; EXPRESSED DURING: 13 growth stages; CONTAINS InterPro DOMAIN/s: Transmembrane protein 161AB, predicted (InterPro:IPR019395); Has 82 Blast hits to 82 proteins in 35 species: Archae - 0; Bacteria - 0; Metazoa - 47; Fungi - 0; Plants - 33; Viruses - 0; Other Eukaryotes - 2 (source: NCBI BLink).|chr5:21200165-212…	NA
Gm10_46037954	46037954	10	Glyma10g38190	Glyma.10g237400	46026926	46030619	NA	AT5G52200.1|Symbols:|phosphoprotein phosphatase inhibitors|chr5:21202818-21204719 REVERSE LENGTH=191	NA
Gm10_46037954	46037954	10	Glyma10g38200	Glyma.10g237500	46030745	46034328	UniRef100_D7MRN8 Sugar isomerase domain-containing protein n=1 Tax=Arabidopsis lyrata subsp. lyrata RepID=D7MRN8_ARALL	AT5G52190.1|Symbols:|Sugar isomerase (SIS) family protein|chr5:21201817-21202443 REVERSE LENGTH=208	NA
Gm10_46037954	46037954	10	Glyma10g38220	Glyma.10g237600	46037690	46038649	NA	NA	NA
Gm10_46037954	46037954	10	Glyma10g38230	Glyma.10g237700	46044967	46046356	UniRef100_E4MXD7 mRNA, clone: RTFL01-31-G07 n=2 Tax=Eutrema RepID=E4MXD7_THEHA	AT5G52180.1|Symbols:|LOCATED IN: endomembrane system; EXPRESSED IN: 22 plant structures; EXPRESSED DURING: 13 growth stages; CONTAINS InterPro DOMAIN/s: Transmembrane protein 161AB, predicted (InterPro:IPR019395); Has 82 Blast hits to 82 proteins in 35 species: Archae - 0; Bacteria - 0; Metazoa - 47; Fungi - 0; Plants - 33; Viruses - 0; Other Eukaryotes - 2 (source: NCBI BLink).|chr5:21200165-212…	NA
Gm10_46045322	46045322	10	Glyma10g38220	Glyma.10g237600	46037690	46038649	NA	NA	NA
Gm10_46045322	46045322	10	Glyma10g38230	Glyma.10g237700	46044967	46046356	UniRef100_E4MXD7 mRNA, clone: RTFL01-31-G07 n=2 Tax=Eutrema RepID=E4MXD7_THEHA	AT5G52180.1|Symbols:|LOCATED IN: endomembrane system; EXPRESSED IN: 22 plant structures; EXPRESSED DURING: 13 growth stages; CONTAINS InterPro DOMAIN/s: Transmembrane protein 161AB, predicted (InterPro:IPR019395); Has 82 Blast hits to 82 proteins in 35 species: Archae - 0; Bacteria - 0; Metazoa - 47; Fungi - 0; Plants - 33; Viruses - 0; Other Eukaryotes - 2 (source: NCBI BLink).|chr5:21200165-212…	NA
Gm10_46045322	46045322	10	Glyma10g38240	Glyma.10g237800	46052056	46053544	UniRef100_K4HBA4 Heat shock transcription factor HSFB2a n=1 Tax=Glycine max RepID=K4HBA4_SOYBN	AT5G62020.1|Symbols:AT-HSFB2A, HSFB2A|heat shock transcription factor B2A|chr5:24916212-24917194 FORWARD LENGTH=299	NA
Gm10_47770916	47770916	10	Glyma10g40300	Glyma.10g257000	47757499	47761569	UniRef100_G7IEW9 Endo-1,4-beta-xylanase A n=1 Tax=Medicago truncatula RepID=G7IEW9_MEDTR	AT4G33840.1|Symbols:|Glycosyl hydrolase family 10 protein|chr4:16223694-16226095 REVERSE LENGTH=576	NA
Gm10_47770916	47770916	10	Glyma10g40310	Glyma.10g257100	47765901	47768567	UniRef100_G7IEV8 Endo-1 4-beta-xylanase n=1 Tax=Medicago truncatula RepID=G7IEV8_MEDTR	AT3G19650.1|Symbols:|cyclin-related|chr3:6823543-6825174 FORWARD LENGTH=302	NA
Gm10_47770916	47770916	10	Glyma10g40320	Glyma.10g257200	47768856	47769866	UniRef100_D7LA14 Beta-1,4-xylosidase n=1 Tax=Arabidopsis lyrata subsp. lyrata RepID=D7LA14_ARALL	AT3G19615.1|Symbols:|unknown protein; FUNCTIONS IN: molecular_function unknown; INVOLVED IN: biological_process unknown; LOCATED IN: cellular_component unknown; Has 10 Blast hits to 10 proteins in 5 species: Archae - 0; Bacteria - 0; Metazoa - 0; Fungi - 0; Plants - 10; Viruses - 0; Other Eukaryotes - 0 (source: NCBI BLink).|chr3:6815073-6815354 REVERSE LENGTH=93	NA
Gm10_47770916	47770916	10	Glyma10g40340	Glyma.10g257300	47779519	47785256	UniRef100_G7IEX3 Vacuolar-sorting receptor n=1 Tax=Medicago truncatula RepID=G7IEX3_MEDTR	AT2G14740.2|Symbols:ATVSR3, VSR3, VSR2;2, BP80-2;2|vaculolar sorting receptor 3|chr2:6308895-6312303 FORWARD LENGTH=628	NA
Gm10_48103776	48103776	10	Glyma10g40840	Glyma.10g262100	48091880	48095218	UniRef100_C6T590 Reticulon-like protein (Fragment) n=1 Tax=Glycine max RepID=C6T590_SOYBN	AT3G19460.1|Symbols:|Reticulon family protein|chr3:6747600-6748904 FORWARD LENGTH=200	NA
Gm10_48103776	48103776	10	Glyma10g40850	Glyma.10g262200	48096265	48098572	UniRef100_B6TNU4 PRKR interacting protein 1 n=1 Tax=Zea mays RepID=B6TNU4_MAIZE	AT2G15270.1|Symbols:|unknown protein; CONTAINS InterPro DOMAIN/s: Protein of unknown function DUF1168 (InterPro:IPR009548); Has 1930 Blast hits to 1364 proteins in 219 species: Archae - 0; Bacteria - 44; Metazoa - 762; Fungi - 280; Plants - 96; Viruses - 3; Other Eukaryotes - 745 (source: NCBI BLink).|chr2:6637967-6639252 FORWARD LENGTH=194	NA
Gm10_48103776	48103776	10	Glyma10g40860	Glyma.10g262300	48101363	48107908	UniRef100_U5G0I6 UNC-50 family protein n=1 Tax=Populus trichocarpa RepID=U5G0I6_POPTR	AT2G15240.1|Symbols:|UNC-50 family protein|chr2:6615980-6618862 REVERSE LENGTH=252	NA
Gm10_48103776	48103776	10	Glyma10g40870	Glyma.10g262400	48108638	48112320	UniRef100_V9I5Y7 Cinnamyl alcohol dehydrogenase n=1 Tax=Caragana korshinskii RepID=V9I5Y7_9FABA	AT3G19450.1|Symbols:CAD4, ATCAD4, CAD, CAD-C|GroES-like zinc-binding alcohol dehydrogenase family protein|chr3:6744859-6747005 FORWARD LENGTH=365	NA
Gm10_48103776	48103776	10	Glyma10g40840	Glyma.10g262100	48091880	48095218	UniRef100_C6T590 Reticulon-like protein (Fragment) n=1 Tax=Glycine max RepID=C6T590_SOYBN	AT3G19460.1|Symbols:|Reticulon family protein|chr3:6747600-6748904 FORWARD LENGTH=200	NA
Gm10_48103776	48103776	10	Glyma10g40850	Glyma.10g262200	48096265	48098572	UniRef100_B6TNU4 PRKR interacting protein 1 n=1 Tax=Zea mays RepID=B6TNU4_MAIZE	AT2G15270.1|Symbols:|unknown protein; CONTAINS InterPro DOMAIN/s: Protein of unknown function DUF1168 (InterPro:IPR009548); Has 1930 Blast hits to 1364 proteins in 219 species: Archae - 0; Bacteria - 44; Metazoa - 762; Fungi - 280; Plants - 96; Viruses - 3; Other Eukaryotes - 745 (source: NCBI BLink).|chr2:6637967-6639252 FORWARD LENGTH=194	NA
Gm10_48103776	48103776	10	Glyma10g40860	Glyma.10g262300	48101363	48107908	UniRef100_U5G0I6 UNC-50 family protein n=1 Tax=Populus trichocarpa RepID=U5G0I6_POPTR	AT2G15240.1|Symbols:|UNC-50 family protein|chr2:6615980-6618862 REVERSE LENGTH=252	NA
Gm10_48103776	48103776	10	Glyma10g40870	Glyma.10g262400	48108638	48112320	UniRef100_V9I5Y7 Cinnamyl alcohol dehydrogenase n=1 Tax=Caragana korshinskii RepID=V9I5Y7_9FABA	AT3G19450.1|Symbols:CAD4, ATCAD4, CAD, CAD-C|GroES-like zinc-binding alcohol dehydrogenase family protein|chr3:6744859-6747005 FORWARD LENGTH=365	NA
Gm10_48103776	48103776	10	Glyma10g40840	Glyma.10g262100	48091880	48095218	UniRef100_C6T590 Reticulon-like protein (Fragment) n=1 Tax=Glycine max RepID=C6T590_SOYBN	AT3G19460.1|Symbols:|Reticulon family protein|chr3:6747600-6748904 FORWARD LENGTH=200	NA
Gm10_48103776	48103776	10	Glyma10g40850	Glyma.10g262200	48096265	48098572	UniRef100_B6TNU4 PRKR interacting protein 1 n=1 Tax=Zea mays RepID=B6TNU4_MAIZE	AT2G15270.1|Symbols:|unknown protein; CONTAINS InterPro DOMAIN/s: Protein of unknown function DUF1168 (InterPro:IPR009548); Has 1930 Blast hits to 1364 proteins in 219 species: Archae - 0; Bacteria - 44; Metazoa - 762; Fungi - 280; Plants - 96; Viruses - 3; Other Eukaryotes - 745 (source: NCBI BLink).|chr2:6637967-6639252 FORWARD LENGTH=194	NA
Gm10_48103776	48103776	10	Glyma10g40860	Glyma.10g262300	48101363	48107908	UniRef100_U5G0I6 UNC-50 family protein n=1 Tax=Populus trichocarpa RepID=U5G0I6_POPTR	AT2G15240.1|Symbols:|UNC-50 family protein|chr2:6615980-6618862 REVERSE LENGTH=252	NA
Gm10_48103776	48103776	10	Glyma10g40870	Glyma.10g262400	48108638	48112320	UniRef100_V9I5Y7 Cinnamyl alcohol dehydrogenase n=1 Tax=Caragana korshinskii RepID=V9I5Y7_9FABA	AT3G19450.1|Symbols:CAD4, ATCAD4, CAD, CAD-C|GroES-like zinc-binding alcohol dehydrogenase family protein|chr3:6744859-6747005 FORWARD LENGTH=365	NA
Gm10_48103776	48103776	10	Glyma10g40840	Glyma.10g262100	48091880	48095218	UniRef100_C6T590 Reticulon-like protein (Fragment) n=1 Tax=Glycine max RepID=C6T590_SOYBN	AT3G19460.1|Symbols:|Reticulon family protein|chr3:6747600-6748904 FORWARD LENGTH=200	NA
Gm10_48103776	48103776	10	Glyma10g40850	Glyma.10g262200	48096265	48098572	UniRef100_B6TNU4 PRKR interacting protein 1 n=1 Tax=Zea mays RepID=B6TNU4_MAIZE	AT2G15270.1|Symbols:|unknown protein; CONTAINS InterPro DOMAIN/s: Protein of unknown function DUF1168 (InterPro:IPR009548); Has 1930 Blast hits to 1364 proteins in 219 species: Archae - 0; Bacteria - 44; Metazoa - 762; Fungi - 280; Plants - 96; Viruses - 3; Other Eukaryotes - 745 (source: NCBI BLink).|chr2:6637967-6639252 FORWARD LENGTH=194	NA
Gm10_48103776	48103776	10	Glyma10g40860	Glyma.10g262300	48101363	48107908	UniRef100_U5G0I6 UNC-50 family protein n=1 Tax=Populus trichocarpa RepID=U5G0I6_POPTR	AT2G15240.1|Symbols:|UNC-50 family protein|chr2:6615980-6618862 REVERSE LENGTH=252	NA
Gm10_48103776	48103776	10	Glyma10g40870	Glyma.10g262400	48108638	48112320	UniRef100_V9I5Y7 Cinnamyl alcohol dehydrogenase n=1 Tax=Caragana korshinskii RepID=V9I5Y7_9FABA	AT3G19450.1|Symbols:CAD4, ATCAD4, CAD, CAD-C|GroES-like zinc-binding alcohol dehydrogenase family protein|chr3:6744859-6747005 FORWARD LENGTH=365	NA
Gm10_48367427	48367427	10	Glyma10g41220	Glyma.10g265900	48353860	48360234	UniRef100_I1LEN2 Sulfhydryl oxidase n=1 Tax=Glycine max RepID=I1LEN2_SOYBN	AT1G15020.2|Symbols:ATQSOX1, QSO2, QSOX1|quiescin-sulfhydryl oxidase 1|chr1:5173341-5176105 REVERSE LENGTH=528	NA
Gm10_48367427	48367427	10	Glyma10g41230	Glyma.10g266000	48364866	48369796	UniRef100_G7IAU5 Repressor of RNA polymerase III transcription MAF1-like protein n=2 Tax=Medicago truncatula RepID=G7IAU5_MEDTR	AT5G13240.1|Symbols:|transcription regulators|chr5:4225261-4227152 REVERSE LENGTH=224	NA
Gm10_48367427	48367427	10	Glyma10g41241	Glyma.10g266100	48372788	48373464	NA	NA	NA
Gm10_48367427	48367427	10	Glyma10g41250	Glyma.10g266200	48376060	48376563	UniRef100_G7IWU0 PsAD1 n=1 Tax=Medicago truncatula RepID=G7IWU0_MEDTR	AT5G61412.1|Symbols:|unknown protein; FUNCTIONS IN: molecular_function unknown; INVOLVED IN: biological_process unknown; LOCATED IN: cellular_component unknown; BEST Arabidopsis thaliana protein match is: unknown protein (TAIR:AT4G33145.1); Has 30201 Blast hits to 17322 proteins in 780 species: Archae - 12; Bacteria - 1396; Metazoa - 17338; Fungi - 3422; Plants - 5037; Viruses - 0; Other Eukaryot…	NA
Gm10_50892012	50892012	10	Glyma10g44560	Glyma.10g298200	50887072	50889496	UniRef100_I1LFL7 Peptidyl-prolyl cis-trans isomerase n=1 Tax=Glycine max RepID=I1LFL7_SOYBN	AT5G13120.2|Symbols:CYP20-2|cyclophilin 20-2|chr5:4162714-4164720 REVERSE LENGTH=255	NA
Gm10_50892012	50892012	10	Glyma10g44570	Glyma.10g298300	50893552	50895721	UniRef100_D7M573 ATEXO70C1 n=1 Tax=Arabidopsis lyrata subsp. lyrata RepID=D7M573_ARALL	AT5G13150.1|Symbols:ATEXO70C1, EXO70C1|exocyst subunit exo70 family protein C1|chr5:4172969-4174930 REVERSE LENGTH=653	NA
Gm10_50892012	50892012	10	Glyma10g44580	Glyma.10g298400	50899201	50902420	UniRef100_C6ZRR7 Serine/threonine protein kinase n=1 Tax=Glycine max RepID=C6ZRR7_SOYBN	AT5G13160.1|Symbols:PBS1|Protein kinase superfamily protein|chr5:4176854-4179682 FORWARD LENGTH=456	NA
Gm10_50945017	50945017	10	Glyma10g44680	Glyma.10g298900	50936897	50947731	UniRef100_B9GMQ5 Hydroxyproline-rich glycoprotein n=1 Tax=Populus trichocarpa RepID=B9GMQ5_POPTR	AT2G33490.1|Symbols:|hydroxyproline-rich glycoprotein family protein|chr2:14183552-14187666 FORWARD LENGTH=623	NA
Gm10_50945124	50945124	10	Glyma10g44680	Glyma.10g298900	50936897	50947731	UniRef100_B9GMQ5 Hydroxyproline-rich glycoprotein n=1 Tax=Populus trichocarpa RepID=B9GMQ5_POPTR	AT2G33490.1|Symbols:|hydroxyproline-rich glycoprotein family protein|chr2:14183552-14187666 FORWARD LENGTH=623	NA
Gm11_36391557	36391557	11	Glyma11g34600	Glyma.11g224200	36378087	36382023	UniRef100_G7JA20 Peptide transporter PTR3-B n=1 Tax=Medicago truncatula RepID=G7JA20_MEDTR	AT3G53960.1|Symbols:|Major facilitator superfamily protein|chr3:19978306-19980886 REVERSE LENGTH=602	NA
Gm11_36391557	36391557	11	Glyma11g34606	Glyma.11g224300	36382903	36385770	NA	NA	NA
Gm11_36391557	36391557	11	Glyma11g34613	Glyma.11g224400	36389844	36393874	UniRef100_G7JA20 Peptide transporter PTR3-B n=1 Tax=Medicago truncatula RepID=G7JA20_MEDTR	AT3G53960.1|Symbols:|Major facilitator superfamily protein|chr3:19978306-19980886 REVERSE LENGTH=602	NA
Gm11_38372080	38372080	11	Glyma11g37160	Glyma.11g249700	38363941	38366139	UniRef100_V5N869 60S ribosomal protein L17 n=1 Tax=Phaseolus vulgaris RepID=V5N869_PHAVU	AT1G27400.1|Symbols:|Ribosomal protein L22p/L17e family protein|chr1:9515230-9516725 FORWARD LENGTH=176	NA
Gm11_38372080	38372080	11	Glyma11g37170	Glyma.11g249600	38367162	38369158	UniRef100_B6SJA3 Signal peptidase complex subunit 1 n=1 Tax=Zea mays RepID=B6SJA3_MAIZE	AT4G40042.1|Symbols:|Microsomal signal peptidase 12 kDa subunit (SPC12)|chr4:18559289-18559570 FORWARD LENGTH=93	NA
Gm11_38372080	38372080	11	Glyma11g37180	Glyma.11g249500	38370280	38373758	UniRef100_D7KV34 EMB1688 n=1 Tax=Arabidopsis lyrata subsp. lyrata RepID=D7KV34_ARALL	AT1G67440.1|Symbols:emb1688|Minichromosome maintenance (MCM2/3/5) family protein|chr1:25263905-25265551 REVERSE LENGTH=433	NA
Gm11_38372080	38372080	11	Glyma11g37186	Glyma.11g249400	38379138	38379480	NA	NA	NA
Gm11_38372080	38372080	11	Glyma11g37193	Glyma.11g249300	38379526	38381247	UniRef100_G7JC12 F-box family protein n=1 Tax=Medicago truncatula RepID=G7JC12_MEDTR	AT1G67480.2|Symbols:|Galactose oxidase/kelch repeat superfamily protein|chr1:25277294-25278529 FORWARD LENGTH=376	NA
Gm11_36252840	36252840	11	Glyma11g34410	Glyma.11g222600	36244081	36246432	UniRef100_Q9M3V1 Protein phpsphatase 2C (PP2C) n=1 Tax=Fagus sylvatica RepID=Q9M3V1_FAGSY	AT3G11410.1|Symbols:ATPP2CA, AHG3, PP2CA|protein phosphatase 2CA|chr3:3584181-3585649 REVERSE LENGTH=399	NA
Gm11_36252840	36252840	11	Glyma11g34420	Glyma.11g222700	36252020	36258611	UniRef100_B7EMF8 cDNA clone:J033047E14, full insert sequence n=1 Tax=Oryza sativa subsp. japonica RepID=B7EMF8_ORYSJ	AT2G39740.1|Symbols:|Nucleotidyltransferase family protein|chr2:16576250-16578704 FORWARD LENGTH=511	NA
Gm11_36252840	36252840	11	Glyma11g34430	Glyma.11g222800	36260417	36266783	UniRef100_D7LDR4 Dehydration-responsive family protein n=1 Tax=Arabidopsis lyrata subsp. lyrata RepID=D7LDR4_ARALL	AT2G39750.1|Symbols:|S-adenosyl-L-methionine-dependent methyltransferases superfamily protein|chr2:16578986-16582281 REVERSE LENGTH=694	NA	phosphatidylcholine biosynthesis IV" // "phosphatidylcholine biosynthesis III" // "superpathway of phosphatidylcholine biosynthesis" // "phosphatidylcholine biosynthesis II" // "choline biosynthesis I
Gm11_17324386	17324386	11	Glyma11g20500	Glyma.11g145600	17309592	17318052	UniRef100_G7IRT9 Serine/threonine protein phosphatase 6 regulatory subunit n=1 Tax=Medicago truncatula RepID=G7IRT9_MEDTR	AT1G07990.1|Symbols:|SIT4 phosphatase-associated family protein|chr1:2477413-2482898 FORWARD LENGTH=802	NA
Gm11_17324386	17324386	11	Glyma11g20510	Glyma.11g145700	17326707	17331271	UniRef100_K9P2M5 Membrane protein n=1 Tax=Morella rubra RepID=K9P2M5_9ROSI	AT2G28370.1|Symbols:|Uncharacterised protein family (UPF0497)|chr2:12132092-12133447 FORWARD LENGTH=179	NA
Gm11_17324386	17324386	11	Glyma11g20520	Glyma.11g145800	17333852	17340583	UniRef100_Q147T3 Class III HD-Zip protein REV1 n=1 Tax=Lotus japonicus RepID=Q147T3_LOTJA	AT5G60690.1|Symbols:REV, IFL, IFL1|Homeobox-leucine zipper family protein / lipid-binding START domain-containing protein|chr5:24397734-24401933 FORWARD LENGTH=842	NA
Gm11_36252840	36252840	11	Glyma11g34410	Glyma.11g222600	36244081	36246432	UniRef100_Q9M3V1 Protein phpsphatase 2C (PP2C) n=1 Tax=Fagus sylvatica RepID=Q9M3V1_FAGSY	AT3G11410.1|Symbols:ATPP2CA, AHG3, PP2CA|protein phosphatase 2CA|chr3:3584181-3585649 REVERSE LENGTH=399	NA
Gm11_36252840	36252840	11	Glyma11g34420	Glyma.11g222700	36252020	36258611	UniRef100_B7EMF8 cDNA clone:J033047E14, full insert sequence n=1 Tax=Oryza sativa subsp. japonica RepID=B7EMF8_ORYSJ	AT2G39740.1|Symbols:|Nucleotidyltransferase family protein|chr2:16576250-16578704 FORWARD LENGTH=511	NA
Gm11_36252840	36252840	11	Glyma11g34430	Glyma.11g222800	36260417	36266783	UniRef100_D7LDR4 Dehydration-responsive family protein n=1 Tax=Arabidopsis lyrata subsp. lyrata RepID=D7LDR4_ARALL	AT2G39750.1|Symbols:|S-adenosyl-L-methionine-dependent methyltransferases superfamily protein|chr2:16578986-16582281 REVERSE LENGTH=694	NA	phosphatidylcholine biosynthesis IV" // "phosphatidylcholine biosynthesis III" // "superpathway of phosphatidylcholine biosynthesis" // "phosphatidylcholine biosynthesis II" // "choline biosynthesis I
Gm11_36252840	36252840	11	Glyma11g34410	Glyma.11g222600	36244081	36246432	UniRef100_Q9M3V1 Protein phpsphatase 2C (PP2C) n=1 Tax=Fagus sylvatica RepID=Q9M3V1_FAGSY	AT3G11410.1|Symbols:ATPP2CA, AHG3, PP2CA|protein phosphatase 2CA|chr3:3584181-3585649 REVERSE LENGTH=399	NA
Gm11_36252840	36252840	11	Glyma11g34420	Glyma.11g222700	36252020	36258611	UniRef100_B7EMF8 cDNA clone:J033047E14, full insert sequence n=1 Tax=Oryza sativa subsp. japonica RepID=B7EMF8_ORYSJ	AT2G39740.1|Symbols:|Nucleotidyltransferase family protein|chr2:16576250-16578704 FORWARD LENGTH=511	NA
Gm11_36252840	36252840	11	Glyma11g34430	Glyma.11g222800	36260417	36266783	UniRef100_D7LDR4 Dehydration-responsive family protein n=1 Tax=Arabidopsis lyrata subsp. lyrata RepID=D7LDR4_ARALL	AT2G39750.1|Symbols:|S-adenosyl-L-methionine-dependent methyltransferases superfamily protein|chr2:16578986-16582281 REVERSE LENGTH=694	NA	phosphatidylcholine biosynthesis IV" // "phosphatidylcholine biosynthesis III" // "superpathway of phosphatidylcholine biosynthesis" // "phosphatidylcholine biosynthesis II" // "choline biosynthesis I
Gm12_1283279	1283279	12	Glyma12g02070	Glyma.12g018200	1266165	1274905	UniRef100_G7JSQ2 D-xylose-proton symporter-like protein n=1 Tax=Medicago truncatula RepID=G7JSQ2_MEDTR	AT5G17010.3|Symbols:|Major facilitator superfamily protein|chr5:5587851-5592332 REVERSE LENGTH=503	NA
Gm12_1283279	1283279	12	Glyma12g02076	Glyma.12g018400	1280124	1292054	UniRef100_B9N0S4 Methionyl-tRNA synthetase family protein n=1 Tax=Populus trichocarpa RepID=B9N0S4_POPTR	AT4G13780.1|Symbols:|methionine--tRNA ligase, putative / methionyl-tRNA synthetase, putative / MetRS, putative|chr4:7993366-7998433 REVERSE LENGTH=797	GO:0006431 GO:0006418
Gm12_1283279	1283279	12	Glyma12g02083	NA	1280898	1281358	NA	NA	NA
Gm12_1966701	1966701	12	Glyma12g03050	Glyma.12g027200	1957208	1961614	UniRef100_G7JNJ8 Glycosyl hydrolase family n=1 Tax=Medicago truncatula RepID=G7JNJ8_MEDTR	AT1G48930.1|Symbols:AtGH9C1, GH9C1|glycosyl hydrolase 9C1|chr1:18101782-18104587 REVERSE LENGTH=627	NA
Gm12_1966701	1966701	12	Glyma12g03060	Glyma.12g027300	1961817	1967262	UniRef100_E6Y9A9 Enoyl-ACP reductase n=1 Tax=Arachis hypogaea RepID=E6Y9A9_ARAHY	AT2G05990.2|Symbols:MOD1, ENR1|NAD(P)-binding Rossmann-fold superfamily protein|chr2:2322876-2324867 FORWARD LENGTH=390	NA	fatty acid elongation -- saturated" // "stearate biosynthesis II (bacteria and plants)" // "superpathway of fatty acid biosynthesis II (plant)" // "palmitate biosynthesis II (bacteria and plants)" // "<i>cis</i>-vaccenate biosynthesis
Gm12_1966701	1966701	12	Glyma12g03070	Glyma.12g027400	1973343	1979141	UniRef100_G7JNJ5 RNA-binding protein n=1 Tax=Medicago truncatula RepID=G7JNJ5_MEDTR	AT3G18610.1|Symbols:PARLL1, ATNUC-L2, NUC-L2|nucleolin like 2|chr3:6404270-6407822 REVERSE LENGTH=636	NA
Gm12_1966701	1966701	12	Glyma12g03050	Glyma.12g027200	1957208	1961614	UniRef100_G7JNJ8 Glycosyl hydrolase family n=1 Tax=Medicago truncatula RepID=G7JNJ8_MEDTR	AT1G48930.1|Symbols:AtGH9C1, GH9C1|glycosyl hydrolase 9C1|chr1:18101782-18104587 REVERSE LENGTH=627	NA
Gm12_1966701	1966701	12	Glyma12g03060	Glyma.12g027300	1961817	1967262	UniRef100_E6Y9A9 Enoyl-ACP reductase n=1 Tax=Arachis hypogaea RepID=E6Y9A9_ARAHY	AT2G05990.2|Symbols:MOD1, ENR1|NAD(P)-binding Rossmann-fold superfamily protein|chr2:2322876-2324867 FORWARD LENGTH=390	NA	fatty acid elongation -- saturated" // "stearate biosynthesis II (bacteria and plants)" // "superpathway of fatty acid biosynthesis II (plant)" // "palmitate biosynthesis II (bacteria and plants)" // "<i>cis</i>-vaccenate biosynthesis
Gm12_1966701	1966701	12	Glyma12g03070	Glyma.12g027400	1973343	1979141	UniRef100_G7JNJ5 RNA-binding protein n=1 Tax=Medicago truncatula RepID=G7JNJ5_MEDTR	AT3G18610.1|Symbols:PARLL1, ATNUC-L2, NUC-L2|nucleolin like 2|chr3:6404270-6407822 REVERSE LENGTH=636	NA
Gm12_2246393	2246393	12	Glyma12g03370	Glyma.12g030000	2231724	2237608	UniRef100_S4WLE0 Ovary receptor kinase 3 n=1 Tax=Solanum chacoense RepID=S4WLE0_SOLCH	AT1G10850.1|Symbols:|Leucine-rich repeat protein kinase family protein|chr1:3612228-3614343 FORWARD LENGTH=663	NA
Gm12_2246393	2246393	12	Glyma12g03390	Glyma.12g030100	2246141	2249638	NA	AT2G21120.1|Symbols:|Protein of unknown function (DUF803)|chr2:9052103-9054266 REVERSE LENGTH=328	NA
Gm12_2246393	2246393	12	Glyma12g03400	Glyma.12g030200	2250749	2253266	UniRef100_E5GC13 Translation initiation factor n=1 Tax=Cucumis melo subsp. melo RepID=E5GC13_CUCME	AT4G38710.1|Symbols:|glycine-rich protein|chr4:18078141-18080002 REVERSE LENGTH=452	NA
Gm12_2246393	2246393	12	Glyma12g03370	Glyma.12g030000	2231724	2237608	UniRef100_S4WLE0 Ovary receptor kinase 3 n=1 Tax=Solanum chacoense RepID=S4WLE0_SOLCH	AT1G10850.1|Symbols:|Leucine-rich repeat protein kinase family protein|chr1:3612228-3614343 FORWARD LENGTH=663	NA
Gm12_2246393	2246393	12	Glyma12g03390	Glyma.12g030100	2246141	2249638	NA	AT2G21120.1|Symbols:|Protein of unknown function (DUF803)|chr2:9052103-9054266 REVERSE LENGTH=328	NA
Gm12_2246393	2246393	12	Glyma12g03400	Glyma.12g030200	2250749	2253266	UniRef100_E5GC13 Translation initiation factor n=1 Tax=Cucumis melo subsp. melo RepID=E5GC13_CUCME	AT4G38710.1|Symbols:|glycine-rich protein|chr4:18078141-18080002 REVERSE LENGTH=452	NA
Gm12_2246393	2246393	12	Glyma12g03370	Glyma.12g030000	2231724	2237608	UniRef100_S4WLE0 Ovary receptor kinase 3 n=1 Tax=Solanum chacoense RepID=S4WLE0_SOLCH	AT1G10850.1|Symbols:|Leucine-rich repeat protein kinase family protein|chr1:3612228-3614343 FORWARD LENGTH=663	NA
Gm12_2246393	2246393	12	Glyma12g03390	Glyma.12g030100	2246141	2249638	NA	AT2G21120.1|Symbols:|Protein of unknown function (DUF803)|chr2:9052103-9054266 REVERSE LENGTH=328	NA
Gm12_2246393	2246393	12	Glyma12g03400	Glyma.12g030200	2250749	2253266	UniRef100_E5GC13 Translation initiation factor n=1 Tax=Cucumis melo subsp. melo RepID=E5GC13_CUCME	AT4G38710.1|Symbols:|glycine-rich protein|chr4:18078141-18080002 REVERSE LENGTH=452	NA
Gm12_2246393	2246393	12	Glyma12g03370	Glyma.12g030000	2231724	2237608	UniRef100_S4WLE0 Ovary receptor kinase 3 n=1 Tax=Solanum chacoense RepID=S4WLE0_SOLCH	AT1G10850.1|Symbols:|Leucine-rich repeat protein kinase family protein|chr1:3612228-3614343 FORWARD LENGTH=663	NA
Gm12_2246393	2246393	12	Glyma12g03390	Glyma.12g030100	2246141	2249638	NA	AT2G21120.1|Symbols:|Protein of unknown function (DUF803)|chr2:9052103-9054266 REVERSE LENGTH=328	NA
Gm12_2246393	2246393	12	Glyma12g03400	Glyma.12g030200	2250749	2253266	UniRef100_E5GC13 Translation initiation factor n=1 Tax=Cucumis melo subsp. melo RepID=E5GC13_CUCME	AT4G38710.1|Symbols:|glycine-rich protein|chr4:18078141-18080002 REVERSE LENGTH=452	NA
Gm12_2246393	2246393	12	Glyma12g03370	Glyma.12g030000	2231724	2237608	UniRef100_S4WLE0 Ovary receptor kinase 3 n=1 Tax=Solanum chacoense RepID=S4WLE0_SOLCH	AT1G10850.1|Symbols:|Leucine-rich repeat protein kinase family protein|chr1:3612228-3614343 FORWARD LENGTH=663	NA
Gm12_2246393	2246393	12	Glyma12g03390	Glyma.12g030100	2246141	2249638	NA	AT2G21120.1|Symbols:|Protein of unknown function (DUF803)|chr2:9052103-9054266 REVERSE LENGTH=328	NA
Gm12_2246393	2246393	12	Glyma12g03400	Glyma.12g030200	2250749	2253266	UniRef100_E5GC13 Translation initiation factor n=1 Tax=Cucumis melo subsp. melo RepID=E5GC13_CUCME	AT4G38710.1|Symbols:|glycine-rich protein|chr4:18078141-18080002 REVERSE LENGTH=452	NA
Gm12_2246402	2246402	12	Glyma12g03370	Glyma.12g030000	2231724	2237608	UniRef100_S4WLE0 Ovary receptor kinase 3 n=1 Tax=Solanum chacoense RepID=S4WLE0_SOLCH	AT1G10850.1|Symbols:|Leucine-rich repeat protein kinase family protein|chr1:3612228-3614343 FORWARD LENGTH=663	NA
Gm12_2246402	2246402	12	Glyma12g03390	Glyma.12g030100	2246141	2249638	NA	AT2G21120.1|Symbols:|Protein of unknown function (DUF803)|chr2:9052103-9054266 REVERSE LENGTH=328	NA
Gm12_2246402	2246402	12	Glyma12g03400	Glyma.12g030200	2250749	2253266	UniRef100_E5GC13 Translation initiation factor n=1 Tax=Cucumis melo subsp. melo RepID=E5GC13_CUCME	AT4G38710.1|Symbols:|glycine-rich protein|chr4:18078141-18080002 REVERSE LENGTH=452	NA
Gm12_2246405	2246405	12	Glyma12g03370	Glyma.12g030000	2231724	2237608	UniRef100_S4WLE0 Ovary receptor kinase 3 n=1 Tax=Solanum chacoense RepID=S4WLE0_SOLCH	AT1G10850.1|Symbols:|Leucine-rich repeat protein kinase family protein|chr1:3612228-3614343 FORWARD LENGTH=663	NA
Gm12_2246405	2246405	12	Glyma12g03390	Glyma.12g030100	2246141	2249638	NA	AT2G21120.1|Symbols:|Protein of unknown function (DUF803)|chr2:9052103-9054266 REVERSE LENGTH=328	NA
Gm12_2246405	2246405	12	Glyma12g03400	Glyma.12g030200	2250749	2253266	UniRef100_E5GC13 Translation initiation factor n=1 Tax=Cucumis melo subsp. melo RepID=E5GC13_CUCME	AT4G38710.1|Symbols:|glycine-rich protein|chr4:18078141-18080002 REVERSE LENGTH=452	NA
Gm12_2246408	2246408	12	Glyma12g03370	Glyma.12g030000	2231724	2237608	UniRef100_S4WLE0 Ovary receptor kinase 3 n=1 Tax=Solanum chacoense RepID=S4WLE0_SOLCH	AT1G10850.1|Symbols:|Leucine-rich repeat protein kinase family protein|chr1:3612228-3614343 FORWARD LENGTH=663	NA
Gm12_2246408	2246408	12	Glyma12g03390	Glyma.12g030100	2246141	2249638	NA	AT2G21120.1|Symbols:|Protein of unknown function (DUF803)|chr2:9052103-9054266 REVERSE LENGTH=328	NA
Gm12_2246408	2246408	12	Glyma12g03400	Glyma.12g030200	2250749	2253266	UniRef100_E5GC13 Translation initiation factor n=1 Tax=Cucumis melo subsp. melo RepID=E5GC13_CUCME	AT4G38710.1|Symbols:|glycine-rich protein|chr4:18078141-18080002 REVERSE LENGTH=452	NA
Gm12_2246409	2246409	12	Glyma12g03370	Glyma.12g030000	2231724	2237608	UniRef100_S4WLE0 Ovary receptor kinase 3 n=1 Tax=Solanum chacoense RepID=S4WLE0_SOLCH	AT1G10850.1|Symbols:|Leucine-rich repeat protein kinase family protein|chr1:3612228-3614343 FORWARD LENGTH=663	NA
Gm12_2246409	2246409	12	Glyma12g03390	Glyma.12g030100	2246141	2249638	NA	AT2G21120.1|Symbols:|Protein of unknown function (DUF803)|chr2:9052103-9054266 REVERSE LENGTH=328	NA
Gm12_2246409	2246409	12	Glyma12g03400	Glyma.12g030200	2250749	2253266	UniRef100_E5GC13 Translation initiation factor n=1 Tax=Cucumis melo subsp. melo RepID=E5GC13_CUCME	AT4G38710.1|Symbols:|glycine-rich protein|chr4:18078141-18080002 REVERSE LENGTH=452	NA
Gm12_4525326	4525326	12	Glyma12g06640	Glyma.12g062000	4522890	4525696	UniRef100_G7JUT6 SCARECROW-like protein n=1 Tax=Medicago truncatula RepID=G7JUT6_MEDTR	AT1G07530.1|Symbols:SCL14, ATGRAS2, GRAS2|SCARECROW-like 14|chr1:2313828-2316137 REVERSE LENGTH=769	NA
Gm12_4525326	4525326	12	Glyma12g06655	Glyma.12g062100	4529142	4532430	UniRef100_G7JUT6 SCARECROW-like protein n=1 Tax=Medicago truncatula RepID=G7JUT6_MEDTR	AT1G07530.1|Symbols:SCL14, ATGRAS2, GRAS2|SCARECROW-like 14|chr1:2313828-2316137 REVERSE LENGTH=769	NA
Gm12_4525341	4525341	12	Glyma12g06640	Glyma.12g062000	4522890	4525696	UniRef100_G7JUT6 SCARECROW-like protein n=1 Tax=Medicago truncatula RepID=G7JUT6_MEDTR	AT1G07530.1|Symbols:SCL14, ATGRAS2, GRAS2|SCARECROW-like 14|chr1:2313828-2316137 REVERSE LENGTH=769	NA
Gm12_4525341	4525341	12	Glyma12g06655	Glyma.12g062100	4529142	4532430	UniRef100_G7JUT6 SCARECROW-like protein n=1 Tax=Medicago truncatula RepID=G7JUT6_MEDTR	AT1G07530.1|Symbols:SCL14, ATGRAS2, GRAS2|SCARECROW-like 14|chr1:2313828-2316137 REVERSE LENGTH=769	NA
Gm12_9802063	9802063	12	Glyma12g11721	Glyma.12g107200	9798542	9801102	UniRef100_Q8S8I1 QWRF motif-containing protein 3 n=1 Tax=Arabidopsis thaliana RepID=QWRF3_ARATH	AT2G20815.1|Symbols:QWRF3|Family of unknown function (DUF566) _x0001_|chr2:8959988-8961917 FORWARD LENGTH=482	NA
Gm12_9802063	9802063	12	Glyma12g11740	Glyma.12g107300	9801875	9802834	UniRef100_J9PDE1 Cold tolerant protein n=1 Tax=Cicer microphyllum RepID=J9PDE1_9FABA	AT4G10265.1|Symbols:|Wound-responsive family protein|chr4:6373226-6373477 REVERSE LENGTH=83	NA
Gm12_9802063	9802063	12	Glyma12g11751	Glyma.12g107400	9805878	9806798	UniRef100_G7JGF5 Formimidoyltransferase-cyclodeaminase n=1 Tax=Medicago truncatula RepID=G7JGF5_MEDTR	AT2G20815.1|Symbols:QWRF3|Family of unknown function (DUF566) _x0001_|chr2:8959988-8961917 FORWARD LENGTH=482	NA
Gm12_9802063	9802063	12	Glyma12g11760	Glyma.12g107500	9809104	9811478	NA	AT2G20820.1|Symbols:|unknown protein; Has 44 Blast hits to 44 proteins in 13 species: Archae - 0; Bacteria - 0; Metazoa - 0; Fungi - 0; Plants - 44; Viruses - 0; Other Eukaryotes - 0 (source: NCBI BLink).|chr2:8964450-8965166 FORWARD LENGTH=93	NA
Gm12_9802063	9802063	12	Glyma12g11770	Glyma.12g107600	9811969	9814724	UniRef100_Q25AA0 H0410G08.14 protein n=2 Tax=Oryza sativa RepID=Q25AA0_ORYSA	NA	NA
Gm12_37250318	37250318	12	Glyma12g34075	Glyma.12g212900	37241278	37243166	UniRef100_Q9LSZ3 Genomic DNA, chromosome 3, P1 clone: MSD21 n=1 Tax=Arabidopsis thaliana RepID=Q9LSZ3_ARATH	AT3G21710.2|Symbols:|unknown protein; Has 35333 Blast hits to 34131 proteins in 2444 species: Archae - 798; Bacteria - 22429; Metazoa - 974; Fungi - 991; Plants - 531; Viruses - 0; Other Eukaryotes - 9610 (source: NCBI BLink).|chr3:7648380-7649533 FORWARD LENGTH=211	NA
Gm12_37250318	37250318	12	Glyma12g34090	Glyma.12g213100	37252937	37260734	UniRef100_G7IJN8 Endoplasmic reticulum-Golgi intermediate compartment protein n=1 Tax=Medicago truncatula RepID=G7IJN8_MEDTR	AT4G27080.1|Symbols:ATPDIL5-4, ATPDI7, PDI7, PDIL5-4|PDI-like 5-4|chr4:13589156-13593335 FORWARD LENGTH=480	NA
Gm12_37250318	37250318	12	Glyma12g34075	Glyma.12g212900	37241278	37243166	UniRef100_Q9LSZ3 Genomic DNA, chromosome 3, P1 clone: MSD21 n=1 Tax=Arabidopsis thaliana RepID=Q9LSZ3_ARATH	AT3G21710.2|Symbols:|unknown protein; Has 35333 Blast hits to 34131 proteins in 2444 species: Archae - 798; Bacteria - 22429; Metazoa - 974; Fungi - 991; Plants - 531; Viruses - 0; Other Eukaryotes - 9610 (source: NCBI BLink).|chr3:7648380-7649533 FORWARD LENGTH=211	NA
Gm12_37250318	37250318	12	Glyma12g34090	Glyma.12g213100	37252937	37260734	UniRef100_G7IJN8 Endoplasmic reticulum-Golgi intermediate compartment protein n=1 Tax=Medicago truncatula RepID=G7IJN8_MEDTR	AT4G27080.1|Symbols:ATPDIL5-4, ATPDI7, PDI7, PDIL5-4|PDI-like 5-4|chr4:13589156-13593335 FORWARD LENGTH=480	NA
Gm12_37253606	37253606	12	Glyma12g34090	Glyma.12g213100	37252937	37260734	UniRef100_G7IJN8 Endoplasmic reticulum-Golgi intermediate compartment protein n=1 Tax=Medicago truncatula RepID=G7IJN8_MEDTR	AT4G27080.1|Symbols:ATPDIL5-4, ATPDI7, PDI7, PDIL5-4|PDI-like 5-4|chr4:13589156-13593335 FORWARD LENGTH=480	NA
Gm12_37253606	37253606	12	Glyma12g34100	Glyma.12g213200	37260893	37262696	UniRef100_G7IJN7 Early nodulin-like protein n=1 Tax=Medicago truncatula RepID=G7IJN7_MEDTR	AT3G20570.1|Symbols:ENODL9, AtENODL9|early nodulin-like protein 9|chr3:7186754-7187453 REVERSE LENGTH=203	NA
Gm12_37699937	37699937	12	Glyma12g34510	Glyma.12g217200	37703416	37704126	UniRef100_G7ITK9 Nuclear transcription factor Y subunit C-1 n=1 Tax=Medicago truncatula RepID=G7ITK9_MEDTR	AT1G54830.3|Symbols:NF-YC3|nuclear factor Y, subunit C3|chr1:20451672-20452325 FORWARD LENGTH=217	NA
Gm12_37700016	37700016	12	Glyma12g34510	Glyma.12g217200	37703416	37704126	UniRef100_G7ITK9 Nuclear transcription factor Y subunit C-1 n=1 Tax=Medicago truncatula RepID=G7ITK9_MEDTR	AT1G54830.3|Symbols:NF-YC3|nuclear factor Y, subunit C3|chr1:20451672-20452325 FORWARD LENGTH=217	NA
Gm13_7762318	7762318	13	Glyma13g07560	Glyma.13g046500	7752199	7762646	UniRef100_Q9FF17 Probable dolichyl pyrophosphate Man9GlcNAc2 alpha-1,3-glucosyltransferase n=1 Tax=Arabidopsis thaliana RepID=ALG6_ARATH	AT5G38460.2|Symbols:|ALG6, ALG8 glycosyltransferase family|chr5:15398592-15400987 REVERSE LENGTH=533	NA	protein <i>N</i>-glycosylation (eukaryotic, high mannose)
Gm13_7762318	7762318	13	Glyma13g07571	NA	7770176	7771806	NA	NA	NA
Gm13_17646967	17646967	13	Glyma13g14127	Glyma.13g027300	17633227	17656783	UniRef100_G7J6Q2 Protein FAM91A1 n=1 Tax=Medicago truncatula RepID=G7J6Q2_MEDTR	AT1G35220.1|Symbols:|unknown protein; FUNCTIONS IN: molecular_function unknown; INVOLVED IN: biological_process unknown; LOCATED IN: cellular_component unknown; EXPRESSED IN: 22 plant structures; EXPRESSED DURING: 13 growth stages; Has 313 Blast hits to 185 proteins in 75 species: Archae - 0; Bacteria - 0; Metazoa - 200; Fungi - 0; Plants - 67; Viruses - 0; Other Eukaryotes - 46 (source: NCBI BLi…	NA
Gm13_17646967	17646967	13	Glyma13g14127	Glyma.13g027300	17633227	17656783	UniRef100_G7J6Q2 Protein FAM91A1 n=1 Tax=Medicago truncatula RepID=G7J6Q2_MEDTR	AT1G35220.1|Symbols:|unknown protein; FUNCTIONS IN: molecular_function unknown; INVOLVED IN: biological_process unknown; LOCATED IN: cellular_component unknown; EXPRESSED IN: 22 plant structures; EXPRESSED DURING: 13 growth stages; Has 313 Blast hits to 185 proteins in 75 species: Archae - 0; Bacteria - 0; Metazoa - 200; Fungi - 0; Plants - 67; Viruses - 0; Other Eukaryotes - 46 (source: NCBI BLi…	NA
Gm13_17646967	17646967	13	Glyma13g14127	Glyma.13g027300	17633227	17656783	UniRef100_G7J6Q2 Protein FAM91A1 n=1 Tax=Medicago truncatula RepID=G7J6Q2_MEDTR	AT1G35220.1|Symbols:|unknown protein; FUNCTIONS IN: molecular_function unknown; INVOLVED IN: biological_process unknown; LOCATED IN: cellular_component unknown; EXPRESSED IN: 22 plant structures; EXPRESSED DURING: 13 growth stages; Has 313 Blast hits to 185 proteins in 75 species: Archae - 0; Bacteria - 0; Metazoa - 200; Fungi - 0; Plants - 67; Viruses - 0; Other Eukaryotes - 46 (source: NCBI BLi…	NA
Gm13_21744787	21744787	13	Glyma13g18080	Glyma.13g120200	21742302	21747774	UniRef100_D7KG61 PfkB-type carbohydrate kinase family protein n=1 Tax=Arabidopsis lyrata subsp. lyrata RepID=D7KG61_ARALL	AT1G06730.1|Symbols:|pfkB-like carbohydrate kinase family protein|chr1:2067633-2070049 FORWARD LENGTH=488	NA	superpathway of sucrose and starch metabolism I (non-photosynthetic tissue)" // "sucrose degradation II (sucrose synthase)" // "sucrose degradation III (sucrose invertase)
Gm13_21744787	21744787	13	Glyma13g18090	Glyma.13g120300	21748995	21753845	UniRef100_O49472 ATP binding protein-like n=1 Tax=Arabidopsis thaliana RepID=O49472_ARATH	AT4G19540.1|Symbols:INDL|IND1(iron-sulfur protein required for NADH dehydrogenase)-like|chr4:10657517-10659094 FORWARD LENGTH=313	NA
Gm13_21744787	21744787	13	Glyma13g18080	Glyma.13g120200	21742302	21747774	UniRef100_D7KG61 PfkB-type carbohydrate kinase family protein n=1 Tax=Arabidopsis lyrata subsp. lyrata RepID=D7KG61_ARALL	AT1G06730.1|Symbols:|pfkB-like carbohydrate kinase family protein|chr1:2067633-2070049 FORWARD LENGTH=488	NA	superpathway of sucrose and starch metabolism I (non-photosynthetic tissue)" // "sucrose degradation II (sucrose synthase)" // "sucrose degradation III (sucrose invertase)
Gm13_21744787	21744787	13	Glyma13g18090	Glyma.13g120300	21748995	21753845	UniRef100_O49472 ATP binding protein-like n=1 Tax=Arabidopsis thaliana RepID=O49472_ARATH	AT4G19540.1|Symbols:INDL|IND1(iron-sulfur protein required for NADH dehydrogenase)-like|chr4:10657517-10659094 FORWARD LENGTH=313	NA
Gm13_21744787	21744787	13	Glyma13g18080	Glyma.13g120200	21742302	21747774	UniRef100_D7KG61 PfkB-type carbohydrate kinase family protein n=1 Tax=Arabidopsis lyrata subsp. lyrata RepID=D7KG61_ARALL	AT1G06730.1|Symbols:|pfkB-like carbohydrate kinase family protein|chr1:2067633-2070049 FORWARD LENGTH=488	NA	superpathway of sucrose and starch metabolism I (non-photosynthetic tissue)" // "sucrose degradation II (sucrose synthase)" // "sucrose degradation III (sucrose invertase)
Gm13_21744787	21744787	13	Glyma13g18090	Glyma.13g120300	21748995	21753845	UniRef100_O49472 ATP binding protein-like n=1 Tax=Arabidopsis thaliana RepID=O49472_ARATH	AT4G19540.1|Symbols:INDL|IND1(iron-sulfur protein required for NADH dehydrogenase)-like|chr4:10657517-10659094 FORWARD LENGTH=313	NA
Gm13_21758530	21758530	13	Glyma13g18090	Glyma.13g120300	21748995	21753845	UniRef100_O49472 ATP binding protein-like n=1 Tax=Arabidopsis thaliana RepID=O49472_ARATH	AT4G19540.1|Symbols:INDL|IND1(iron-sulfur protein required for NADH dehydrogenase)-like|chr4:10657517-10659094 FORWARD LENGTH=313	NA
Gm13_21758530	21758530	13	Glyma13g18101	Glyma.13g120400	21756335	21760467	UniRef100_A6MGY3 IFA binding protein n=1 Tax=Lilium longiflorum RepID=A6MGY3_LILLO	AT2G30690.1|Symbols:|Protein of unknown function, DUF593|chr2:13076229-13078595 FORWARD LENGTH=760	NA
Gm13_21758530	21758530	13	Glyma13g18110	Glyma.13g120500	21761789	21763701	UniRef100_Q8W2N3 Cytochrome P450-dependent fatty acid hydroxylase n=1 Tax=Vicia sativa RepID=Q8W2N3_VICSA	AT5G63450.1|Symbols:CYP94B1|cytochrome P450, family 94, subfamily B, polypeptide 1|chr5:25408987-25410519 REVERSE LENGTH=510	NA
Gm13_21758530	21758530	13	Glyma13g18120	Glyma.13g120600	21768153	21769176	UniRef100_K0E192 Potato inhibitor I family protein n=1 Tax=Populus alba x Populus glandulosa RepID=K0E192_9ROSI	AT2G38870.1|Symbols:|Serine protease inhibitor, potato inhibitor I-type family protein|chr2:16236546-16237050 REVERSE LENGTH=70	GO:0015824
Gm13_21758530	21758530	13	Glyma13g18090	Glyma.13g120300	21748995	21753845	UniRef100_O49472 ATP binding protein-like n=1 Tax=Arabidopsis thaliana RepID=O49472_ARATH	AT4G19540.1|Symbols:INDL|IND1(iron-sulfur protein required for NADH dehydrogenase)-like|chr4:10657517-10659094 FORWARD LENGTH=313	NA
Gm13_21758530	21758530	13	Glyma13g18101	Glyma.13g120400	21756335	21760467	UniRef100_A6MGY3 IFA binding protein n=1 Tax=Lilium longiflorum RepID=A6MGY3_LILLO	AT2G30690.1|Symbols:|Protein of unknown function, DUF593|chr2:13076229-13078595 FORWARD LENGTH=760	NA
Gm13_21758530	21758530	13	Glyma13g18110	Glyma.13g120500	21761789	21763701	UniRef100_Q8W2N3 Cytochrome P450-dependent fatty acid hydroxylase n=1 Tax=Vicia sativa RepID=Q8W2N3_VICSA	AT5G63450.1|Symbols:CYP94B1|cytochrome P450, family 94, subfamily B, polypeptide 1|chr5:25408987-25410519 REVERSE LENGTH=510	NA
Gm13_21758530	21758530	13	Glyma13g18120	Glyma.13g120600	21768153	21769176	UniRef100_K0E192 Potato inhibitor I family protein n=1 Tax=Populus alba x Populus glandulosa RepID=K0E192_9ROSI	AT2G38870.1|Symbols:|Serine protease inhibitor, potato inhibitor I-type family protein|chr2:16236546-16237050 REVERSE LENGTH=70	GO:0015824
Gm13_22508206	22508206	13	Glyma13g18851	Glyma.13g126600	22494191	22501160	UniRef100_G7KXF3 Histone-lysine N-methyltransferase SUVR4 n=1 Tax=Medicago truncatula RepID=G7KXF3_MEDTR	AT5G43990.4|Symbols:SUVR2, SDG18|SET-domain containing protein lysine methyltransferase family protein|chr5:17698523-17701733 FORWARD LENGTH=717	NA
Gm13_22508206	22508206	13	Glyma13g18860	Glyma.13g126700	22506996	22508547	UniRef100_G7KXF5 Cysteine-rich repeat secretory protein n=1 Tax=Medicago truncatula RepID=G7KXF5_MEDTR	AT1G04520.1|Symbols:PDLP2|plasmodesmata-located protein 2|chr1:1231852-1233787 FORWARD LENGTH=307	NA
Gm13_22508206	22508206	13	Glyma13g18890	Glyma.13g126800	22513676	22514474	NA	NA	NA
Gm13_22508206	22508206	13	Glyma13g18900	Glyma.13g126900	22515070	22515841	UniRef100_B9GRD7 Mitochondrial import receptor subunit TOM22 family protein n=1 Tax=Populus trichocarpa RepID=B9GRD7_POPTR	AT5G43970.1|Symbols:TOM22-V, TOM9-2, ATTOM22-V|translocase of outer membrane 22-V|chr5:17692888-17693187 FORWARD LENGTH=99	NA
Gm13_38830655	38830655	13	Glyma13g37890	Glyma.13g303000	38818954	38821607	UniRef100_G7IRM6 Cyclin-D5-2 n=1 Tax=Medicago truncatula RepID=G7IRM6_MEDTR	AT4G03270.1|Symbols:CYCD6;1|Cyclin D6;1|chr4:1432375-1433691 REVERSE LENGTH=302	NA
Gm13_38830655	38830655	13	Glyma13g37903	Glyma.13g303200	38838332	38840599	UniRef100_G7IRM3 MYB transcription factor n=1 Tax=Medicago truncatula RepID=G7IRM3_MEDTR	AT2G31180.1|Symbols:ATMYB14, MYB14AT, MYB14|myb domain protein 14|chr2:13286806-13288175 REVERSE LENGTH=249	NA
Gm13_39627980	39627980	13	Glyma13g38900	Glyma.13g312800	39618525	39620102	UniRef100_B9IIL0 U-box domain-containing family protein n=1 Tax=Populus trichocarpa RepID=B9IIL0_POPTR	AT2G35930.1|Symbols:PUB23|plant U-box 23|chr2:15083101-15084336 REVERSE LENGTH=411	NA
Gm13_39627980	39627980	13	Glyma13g38910	Glyma.13g312900	39624254	39629437	UniRef100_B9IIL1 BEL1-like homeodomain 1 family protein n=1 Tax=Populus trichocarpa RepID=B9IIL1_POPTR	AT2G35940.3|Symbols:BLH1|BEL1-like homeodomain 1|chr2:15089171-15091699 REVERSE LENGTH=680	NA
Gm13_39627983	39627983	13	Glyma13g38900	Glyma.13g312800	39618525	39620102	UniRef100_B9IIL0 U-box domain-containing family protein n=1 Tax=Populus trichocarpa RepID=B9IIL0_POPTR	AT2G35930.1|Symbols:PUB23|plant U-box 23|chr2:15083101-15084336 REVERSE LENGTH=411	NA
Gm13_39627983	39627983	13	Glyma13g38910	Glyma.13g312900	39624254	39629437	UniRef100_B9IIL1 BEL1-like homeodomain 1 family protein n=1 Tax=Populus trichocarpa RepID=B9IIL1_POPTR	AT2G35940.3|Symbols:BLH1|BEL1-like homeodomain 1|chr2:15089171-15091699 REVERSE LENGTH=680	NA
Gm13_39627986	39627986	13	Glyma13g38900	Glyma.13g312800	39618525	39620102	UniRef100_B9IIL0 U-box domain-containing family protein n=1 Tax=Populus trichocarpa RepID=B9IIL0_POPTR	AT2G35930.1|Symbols:PUB23|plant U-box 23|chr2:15083101-15084336 REVERSE LENGTH=411	NA
Gm13_39627986	39627986	13	Glyma13g38910	Glyma.13g312900	39624254	39629437	UniRef100_B9IIL1 BEL1-like homeodomain 1 family protein n=1 Tax=Populus trichocarpa RepID=B9IIL1_POPTR	AT2G35940.3|Symbols:BLH1|BEL1-like homeodomain 1|chr2:15089171-15091699 REVERSE LENGTH=680	NA
Gm13_39628010	39628010	13	Glyma13g38900	Glyma.13g312800	39618525	39620102	UniRef100_B9IIL0 U-box domain-containing family protein n=1 Tax=Populus trichocarpa RepID=B9IIL0_POPTR	AT2G35930.1|Symbols:PUB23|plant U-box 23|chr2:15083101-15084336 REVERSE LENGTH=411	NA
Gm13_39628010	39628010	13	Glyma13g38910	Glyma.13g312900	39624254	39629437	UniRef100_B9IIL1 BEL1-like homeodomain 1 family protein n=1 Tax=Populus trichocarpa RepID=B9IIL1_POPTR	AT2G35940.3|Symbols:BLH1|BEL1-like homeodomain 1|chr2:15089171-15091699 REVERSE LENGTH=680	NA
Gm13_39628014	39628014	13	Glyma13g38900	Glyma.13g312800	39618525	39620102	UniRef100_B9IIL0 U-box domain-containing family protein n=1 Tax=Populus trichocarpa RepID=B9IIL0_POPTR	AT2G35930.1|Symbols:PUB23|plant U-box 23|chr2:15083101-15084336 REVERSE LENGTH=411	NA
Gm13_39628014	39628014	13	Glyma13g38910	Glyma.13g312900	39624254	39629437	UniRef100_B9IIL1 BEL1-like homeodomain 1 family protein n=1 Tax=Populus trichocarpa RepID=B9IIL1_POPTR	AT2G35940.3|Symbols:BLH1|BEL1-like homeodomain 1|chr2:15089171-15091699 REVERSE LENGTH=680	NA
Gm13_39628016	39628016	13	Glyma13g38900	Glyma.13g312800	39618525	39620102	UniRef100_B9IIL0 U-box domain-containing family protein n=1 Tax=Populus trichocarpa RepID=B9IIL0_POPTR	AT2G35930.1|Symbols:PUB23|plant U-box 23|chr2:15083101-15084336 REVERSE LENGTH=411	NA
Gm13_39628016	39628016	13	Glyma13g38910	Glyma.13g312900	39624254	39629437	UniRef100_B9IIL1 BEL1-like homeodomain 1 family protein n=1 Tax=Populus trichocarpa RepID=B9IIL1_POPTR	AT2G35940.3|Symbols:BLH1|BEL1-like homeodomain 1|chr2:15089171-15091699 REVERSE LENGTH=680	NA
Gm13_39628019	39628019	13	Glyma13g38900	Glyma.13g312800	39618525	39620102	UniRef100_B9IIL0 U-box domain-containing family protein n=1 Tax=Populus trichocarpa RepID=B9IIL0_POPTR	AT2G35930.1|Symbols:PUB23|plant U-box 23|chr2:15083101-15084336 REVERSE LENGTH=411	NA
Gm13_39628019	39628019	13	Glyma13g38910	Glyma.13g312900	39624254	39629437	UniRef100_B9IIL1 BEL1-like homeodomain 1 family protein n=1 Tax=Populus trichocarpa RepID=B9IIL1_POPTR	AT2G35940.3|Symbols:BLH1|BEL1-like homeodomain 1|chr2:15089171-15091699 REVERSE LENGTH=680	NA
Gm13_39628049	39628049	13	Glyma13g38900	Glyma.13g312800	39618525	39620102	UniRef100_B9IIL0 U-box domain-containing family protein n=1 Tax=Populus trichocarpa RepID=B9IIL0_POPTR	AT2G35930.1|Symbols:PUB23|plant U-box 23|chr2:15083101-15084336 REVERSE LENGTH=411	NA
Gm13_39628049	39628049	13	Glyma13g38910	Glyma.13g312900	39624254	39629437	UniRef100_B9IIL1 BEL1-like homeodomain 1 family protein n=1 Tax=Populus trichocarpa RepID=B9IIL1_POPTR	AT2G35940.3|Symbols:BLH1|BEL1-like homeodomain 1|chr2:15089171-15091699 REVERSE LENGTH=680	NA
Gm13_39628054	39628054	13	Glyma13g38900	Glyma.13g312800	39618525	39620102	UniRef100_B9IIL0 U-box domain-containing family protein n=1 Tax=Populus trichocarpa RepID=B9IIL0_POPTR	AT2G35930.1|Symbols:PUB23|plant U-box 23|chr2:15083101-15084336 REVERSE LENGTH=411	NA
Gm13_39628054	39628054	13	Glyma13g38910	Glyma.13g312900	39624254	39629437	UniRef100_B9IIL1 BEL1-like homeodomain 1 family protein n=1 Tax=Populus trichocarpa RepID=B9IIL1_POPTR	AT2G35940.3|Symbols:BLH1|BEL1-like homeodomain 1|chr2:15089171-15091699 REVERSE LENGTH=680	NA
Gm13_40242572	40242572	13	Glyma13g39700	Glyma.13g322400	40242295	40245002	UniRef100_B9HQN3 Exostosin family protein n=2 Tax=Populus trichocarpa RepID=B9HQN3_POPTR	AT2G28110.1|Symbols:FRA8, IRX7|Exostosin family protein|chr2:11978024-11979641 REVERSE LENGTH=448	NA	xylogalacturonan biosynthesis
Gm13_40242572	40242572	13	Glyma13g39710	Glyma.13g322500	40248983	40251400	UniRef100_C5G5Y5 Xyloglucan endotraglucosylase/hydrolase n=1 Tax=Phaseolus angularis RepID=C5G5Y5_PHAAN	AT2G36870.1|Symbols:XTH32|xyloglucan endotransglucosylase/hydrolase 32|chr2:15472869-15474630 REVERSE LENGTH=299	NA
Gm13_40242573	40242573	13	Glyma13g39700	Glyma.13g322400	40242295	40245002	UniRef100_B9HQN3 Exostosin family protein n=2 Tax=Populus trichocarpa RepID=B9HQN3_POPTR	AT2G28110.1|Symbols:FRA8, IRX7|Exostosin family protein|chr2:11978024-11979641 REVERSE LENGTH=448	NA	xylogalacturonan biosynthesis
Gm13_40242573	40242573	13	Glyma13g39710	Glyma.13g322500	40248983	40251400	UniRef100_C5G5Y5 Xyloglucan endotraglucosylase/hydrolase n=1 Tax=Phaseolus angularis RepID=C5G5Y5_PHAAN	AT2G36870.1|Symbols:XTH32|xyloglucan endotransglucosylase/hydrolase 32|chr2:15472869-15474630 REVERSE LENGTH=299	NA
Gm13_40242709	40242709	13	Glyma13g39700	Glyma.13g322400	40242295	40245002	UniRef100_B9HQN3 Exostosin family protein n=2 Tax=Populus trichocarpa RepID=B9HQN3_POPTR	AT2G28110.1|Symbols:FRA8, IRX7|Exostosin family protein|chr2:11978024-11979641 REVERSE LENGTH=448	NA	xylogalacturonan biosynthesis
Gm13_40242709	40242709	13	Glyma13g39710	Glyma.13g322500	40248983	40251400	UniRef100_C5G5Y5 Xyloglucan endotraglucosylase/hydrolase n=1 Tax=Phaseolus angularis RepID=C5G5Y5_PHAAN	AT2G36870.1|Symbols:XTH32|xyloglucan endotransglucosylase/hydrolase 32|chr2:15472869-15474630 REVERSE LENGTH=299	NA
Gm13_41203949	41203949	13	Glyma13g40680	Glyma.13g331700	41194393	41196123	UniRef100_G7IUA9 Exocyst complex component n=1 Tax=Medicago truncatula RepID=G7IUA9_MEDTR	AT5G59730.1|Symbols:ATEXO70H7, EXO70H7|exocyst subunit exo70 family protein H7|chr5:24064100-24066004 REVERSE LENGTH=634	NA
Gm13_41203949	41203949	13	Glyma13g40690	Glyma.13g331800	41202885	41204339	UniRef100_G7IUA9 Exocyst complex component n=1 Tax=Medicago truncatula RepID=G7IUA9_MEDTR	AT5G59730.2|Symbols:ATEXO70H7, EXO70H7|exocyst subunit exo70 family protein H7|chr5:24064096-24066004 REVERSE LENGTH=632	NA
Gm13_41203949	41203949	13	Glyma13g40700	Glyma.13g331900	41209194	41211064	UniRef100_Q9M5L0 60S ribosomal protein L35 n=1 Tax=Euphorbia esula RepID=RL35_EUPES	AT5G02610.1|Symbols:|Ribosomal L29 family protein|chr5:587611-588547 FORWARD LENGTH=123	NA
Gm13_41203949	41203949	13	Glyma13g40713	Glyma.13g332000	41213900	41215084	UniRef100_B6TXF1 Metal ion binding protein n=1 Tax=Zea mays RepID=B6TXF1_MAIZE	AT5G02600.1|Symbols:NAKR1|Heavy metal transport/detoxification superfamily protein|chr5:585713-586855 REVERSE LENGTH=319	NA
Gm13_41203949	41203949	13	Glyma13g40680	Glyma.13g331700	41194393	41196123	UniRef100_G7IUA9 Exocyst complex component n=1 Tax=Medicago truncatula RepID=G7IUA9_MEDTR	AT5G59730.1|Symbols:ATEXO70H7, EXO70H7|exocyst subunit exo70 family protein H7|chr5:24064100-24066004 REVERSE LENGTH=634	NA
Gm13_41203949	41203949	13	Glyma13g40690	Glyma.13g331800	41202885	41204339	UniRef100_G7IUA9 Exocyst complex component n=1 Tax=Medicago truncatula RepID=G7IUA9_MEDTR	AT5G59730.2|Symbols:ATEXO70H7, EXO70H7|exocyst subunit exo70 family protein H7|chr5:24064096-24066004 REVERSE LENGTH=632	NA
Gm13_41203949	41203949	13	Glyma13g40700	Glyma.13g331900	41209194	41211064	UniRef100_Q9M5L0 60S ribosomal protein L35 n=1 Tax=Euphorbia esula RepID=RL35_EUPES	AT5G02610.1|Symbols:|Ribosomal L29 family protein|chr5:587611-588547 FORWARD LENGTH=123	NA
Gm13_41203949	41203949	13	Glyma13g40713	Glyma.13g332000	41213900	41215084	UniRef100_B6TXF1 Metal ion binding protein n=1 Tax=Zea mays RepID=B6TXF1_MAIZE	AT5G02600.1|Symbols:NAKR1|Heavy metal transport/detoxification superfamily protein|chr5:585713-586855 REVERSE LENGTH=319	NA
Gm13_41203949	41203949	13	Glyma13g40680	Glyma.13g331700	41194393	41196123	UniRef100_G7IUA9 Exocyst complex component n=1 Tax=Medicago truncatula RepID=G7IUA9_MEDTR	AT5G59730.1|Symbols:ATEXO70H7, EXO70H7|exocyst subunit exo70 family protein H7|chr5:24064100-24066004 REVERSE LENGTH=634	NA
Gm13_41203949	41203949	13	Glyma13g40690	Glyma.13g331800	41202885	41204339	UniRef100_G7IUA9 Exocyst complex component n=1 Tax=Medicago truncatula RepID=G7IUA9_MEDTR	AT5G59730.2|Symbols:ATEXO70H7, EXO70H7|exocyst subunit exo70 family protein H7|chr5:24064096-24066004 REVERSE LENGTH=632	NA
Gm13_41203949	41203949	13	Glyma13g40700	Glyma.13g331900	41209194	41211064	UniRef100_Q9M5L0 60S ribosomal protein L35 n=1 Tax=Euphorbia esula RepID=RL35_EUPES	AT5G02610.1|Symbols:|Ribosomal L29 family protein|chr5:587611-588547 FORWARD LENGTH=123	NA
Gm13_41203949	41203949	13	Glyma13g40713	Glyma.13g332000	41213900	41215084	UniRef100_B6TXF1 Metal ion binding protein n=1 Tax=Zea mays RepID=B6TXF1_MAIZE	AT5G02600.1|Symbols:NAKR1|Heavy metal transport/detoxification superfamily protein|chr5:585713-586855 REVERSE LENGTH=319	NA
Gm14_670550	670550	14	Glyma14g01231	Glyma.14g008700	652956	668785	UniRef100_G7KHA8 Cc-nbs-lrr resistance protein n=1 Tax=Medicago truncatula RepID=G7KHA8_MEDTR	AT1G12210.1|Symbols:RFL1|RPS5-like 1|chr1:4140948-4143605 FORWARD LENGTH=885	NA
Gm14_670550	670550	14	Glyma14g01250	Glyma.14g008900	673471	676976	UniRef100_G7KEM2 Curved DNA-binding protein n=1 Tax=Medicago truncatula RepID=G7KEM2_MEDTR	AT2G05230.1|Symbols:|DNAJ heat shock N-terminal domain-containing protein|chr2:1899818-1901938 REVERSE LENGTH=706	NA
Gm14_670770	670770	14	Glyma14g01231	Glyma.14g008700	652956	668785	UniRef100_G7KHA8 Cc-nbs-lrr resistance protein n=1 Tax=Medicago truncatula RepID=G7KHA8_MEDTR	AT1G12210.1|Symbols:RFL1|RPS5-like 1|chr1:4140948-4143605 FORWARD LENGTH=885	NA
Gm14_670770	670770	14	Glyma14g01250	Glyma.14g008900	673471	676976	UniRef100_G7KEM2 Curved DNA-binding protein n=1 Tax=Medicago truncatula RepID=G7KEM2_MEDTR	AT2G05230.1|Symbols:|DNAJ heat shock N-terminal domain-containing protein|chr2:1899818-1901938 REVERSE LENGTH=706	NA
Gm14_670770	670770	14	Glyma14g01260	Glyma.14g009000	680666	681130	UniRef100_G7KEM1 F-box protein SNE n=1 Tax=Medicago truncatula RepID=G7KEM1_MEDTR	AT5G48170.1|Symbols:SLY2|F-box family protein|chr5:19532729-19533202 REVERSE LENGTH=157	NA
Gm14_28719225	28719225	14	Glyma14g24040	Glyma.14g151700	28714120	28716661	UniRef100_Q8H0Y9 Acyltransferase-like protein n=2 Tax=Arabidopsis thaliana RepID=Q8H0Y9_ARATH	AT1G21770.1|Symbols:|Acyl-CoA N-acyltransferases (NAT) superfamily protein|chr1:7651843-7652249 REVERSE LENGTH=111	NA
Gm14_42728555	42728555	14	Glyma14g34240	NA	42733161	42733292	NA	NA	NA
Gm15_6364620	6364620	15	Glyma15g08960	Glyma.15g083500	6362876	6367149	NA	AT1G29240.1|Symbols:|Protein of unknown function (DUF688)|chr1:10217023-10218924 REVERSE LENGTH=577	NA
Gm15_6364620	6364620	15	Glyma15g08970	Glyma.15g083600	6371076	6375993	UniRef100_G7LJE5 Myb family transcription factor APL n=1 Tax=Medicago truncatula RepID=G7LJE5_MEDTR	AT2G38300.1|Symbols:|myb-like HTH transcriptional regulator family protein|chr2:16044175-16045679 REVERSE LENGTH=340	NA
Gm15_6364624	6364624	15	Glyma15g08960	Glyma.15g083500	6362876	6367149	NA	AT1G29240.1|Symbols:|Protein of unknown function (DUF688)|chr1:10217023-10218924 REVERSE LENGTH=577	NA
Gm15_6364624	6364624	15	Glyma15g08970	Glyma.15g083600	6371076	6375993	UniRef100_G7LJE5 Myb family transcription factor APL n=1 Tax=Medicago truncatula RepID=G7LJE5_MEDTR	AT2G38300.1|Symbols:|myb-like HTH transcriptional regulator family protein|chr2:16044175-16045679 REVERSE LENGTH=340	NA
Gm15_6364658	6364658	15	Glyma15g08960	Glyma.15g083500	6362876	6367149	NA	AT1G29240.1|Symbols:|Protein of unknown function (DUF688)|chr1:10217023-10218924 REVERSE LENGTH=577	NA
Gm15_6364658	6364658	15	Glyma15g08970	Glyma.15g083600	6371076	6375993	UniRef100_G7LJE5 Myb family transcription factor APL n=1 Tax=Medicago truncatula RepID=G7LJE5_MEDTR	AT2G38300.1|Symbols:|myb-like HTH transcriptional regulator family protein|chr2:16044175-16045679 REVERSE LENGTH=340	NA
Gm15_6364660	6364660	15	Glyma15g08960	Glyma.15g083500	6362876	6367149	NA	AT1G29240.1|Symbols:|Protein of unknown function (DUF688)|chr1:10217023-10218924 REVERSE LENGTH=577	NA
Gm15_6364660	6364660	15	Glyma15g08970	Glyma.15g083600	6371076	6375993	UniRef100_G7LJE5 Myb family transcription factor APL n=1 Tax=Medicago truncatula RepID=G7LJE5_MEDTR	AT2G38300.1|Symbols:|myb-like HTH transcriptional regulator family protein|chr2:16044175-16045679 REVERSE LENGTH=340	NA
Gm15_6364671	6364671	15	Glyma15g08960	Glyma.15g083500	6362876	6367149	NA	AT1G29240.1|Symbols:|Protein of unknown function (DUF688)|chr1:10217023-10218924 REVERSE LENGTH=577	NA
Gm15_6364671	6364671	15	Glyma15g08970	Glyma.15g083600	6371076	6375993	UniRef100_G7LJE5 Myb family transcription factor APL n=1 Tax=Medicago truncatula RepID=G7LJE5_MEDTR	AT2G38300.1|Symbols:|myb-like HTH transcriptional regulator family protein|chr2:16044175-16045679 REVERSE LENGTH=340	NA
Gm15_42452169	42452169	15	Glyma15g36920	Glyma.15g230600	42428106	42445785	UniRef100_Q9FL49 Similarity to unknown protein n=1 Tax=Arabidopsis thaliana RepID=Q9FL49_ARATH	AT5G06970.1|Symbols:|Protein of unknown function (DUF810)|chr5:2158431-2166004 REVERSE LENGTH=1101	NA
Gm15_42452169	42452169	15	Glyma15g36930	Glyma.15g230700	42449185	42453305	UniRef100_Q8GZF0 Resistance protein KR4 n=1 Tax=Glycine max RepID=Q8GZF0_SOYBN	AT3G14470.1|Symbols:|NB-ARC domain-containing disease resistance protein|chr3:4857940-4861104 FORWARD LENGTH=1054	NA
Gm15_42452169	42452169	15	Glyma15g36940	Glyma.15g230800	42460899	42473836	UniRef100_Q8GZF0 Resistance protein KR4 n=1 Tax=Glycine max RepID=Q8GZF0_SOYBN	AT3G14470.1|Symbols:|NB-ARC domain-containing disease resistance protein|chr3:4857940-4861104 FORWARD LENGTH=1054	NA
Gm15_42452169	42452169	15	Glyma15g36920	Glyma.15g230600	42428106	42445785	UniRef100_Q9FL49 Similarity to unknown protein n=1 Tax=Arabidopsis thaliana RepID=Q9FL49_ARATH	AT5G06970.1|Symbols:|Protein of unknown function (DUF810)|chr5:2158431-2166004 REVERSE LENGTH=1101	NA
Gm15_42452169	42452169	15	Glyma15g36930	Glyma.15g230700	42449185	42453305	UniRef100_Q8GZF0 Resistance protein KR4 n=1 Tax=Glycine max RepID=Q8GZF0_SOYBN	AT3G14470.1|Symbols:|NB-ARC domain-containing disease resistance protein|chr3:4857940-4861104 FORWARD LENGTH=1054	NA
Gm15_42452169	42452169	15	Glyma15g36940	Glyma.15g230800	42460899	42473836	UniRef100_Q8GZF0 Resistance protein KR4 n=1 Tax=Glycine max RepID=Q8GZF0_SOYBN	AT3G14470.1|Symbols:|NB-ARC domain-containing disease resistance protein|chr3:4857940-4861104 FORWARD LENGTH=1054	NA
Gm15_42452169	42452169	15	Glyma15g36920	Glyma.15g230600	42428106	42445785	UniRef100_Q9FL49 Similarity to unknown protein n=1 Tax=Arabidopsis thaliana RepID=Q9FL49_ARATH	AT5G06970.1|Symbols:|Protein of unknown function (DUF810)|chr5:2158431-2166004 REVERSE LENGTH=1101	NA
Gm15_42452169	42452169	15	Glyma15g36930	Glyma.15g230700	42449185	42453305	UniRef100_Q8GZF0 Resistance protein KR4 n=1 Tax=Glycine max RepID=Q8GZF0_SOYBN	AT3G14470.1|Symbols:|NB-ARC domain-containing disease resistance protein|chr3:4857940-4861104 FORWARD LENGTH=1054	NA
Gm15_42452169	42452169	15	Glyma15g36940	Glyma.15g230800	42460899	42473836	UniRef100_Q8GZF0 Resistance protein KR4 n=1 Tax=Glycine max RepID=Q8GZF0_SOYBN	AT3G14470.1|Symbols:|NB-ARC domain-containing disease resistance protein|chr3:4857940-4861104 FORWARD LENGTH=1054	NA
Gm15_42452285	42452285	15	Glyma15g36920	Glyma.15g230600	42428106	42445785	UniRef100_Q9FL49 Similarity to unknown protein n=1 Tax=Arabidopsis thaliana RepID=Q9FL49_ARATH	AT5G06970.1|Symbols:|Protein of unknown function (DUF810)|chr5:2158431-2166004 REVERSE LENGTH=1101	NA
Gm15_42452285	42452285	15	Glyma15g36930	Glyma.15g230700	42449185	42453305	UniRef100_Q8GZF0 Resistance protein KR4 n=1 Tax=Glycine max RepID=Q8GZF0_SOYBN	AT3G14470.1|Symbols:|NB-ARC domain-containing disease resistance protein|chr3:4857940-4861104 FORWARD LENGTH=1054	NA
Gm15_42452285	42452285	15	Glyma15g36940	Glyma.15g230800	42460899	42473836	UniRef100_Q8GZF0 Resistance protein KR4 n=1 Tax=Glycine max RepID=Q8GZF0_SOYBN	AT3G14470.1|Symbols:|NB-ARC domain-containing disease resistance protein|chr3:4857940-4861104 FORWARD LENGTH=1054	NA
Gm15_42452285	42452285	15	Glyma15g36920	Glyma.15g230600	42428106	42445785	UniRef100_Q9FL49 Similarity to unknown protein n=1 Tax=Arabidopsis thaliana RepID=Q9FL49_ARATH	AT5G06970.1|Symbols:|Protein of unknown function (DUF810)|chr5:2158431-2166004 REVERSE LENGTH=1101	NA
Gm15_42452285	42452285	15	Glyma15g36930	Glyma.15g230700	42449185	42453305	UniRef100_Q8GZF0 Resistance protein KR4 n=1 Tax=Glycine max RepID=Q8GZF0_SOYBN	AT3G14470.1|Symbols:|NB-ARC domain-containing disease resistance protein|chr3:4857940-4861104 FORWARD LENGTH=1054	NA
Gm15_42452285	42452285	15	Glyma15g36940	Glyma.15g230800	42460899	42473836	UniRef100_Q8GZF0 Resistance protein KR4 n=1 Tax=Glycine max RepID=Q8GZF0_SOYBN	AT3G14470.1|Symbols:|NB-ARC domain-containing disease resistance protein|chr3:4857940-4861104 FORWARD LENGTH=1054	NA
Gm15_42452285	42452285	15	Glyma15g36920	Glyma.15g230600	42428106	42445785	UniRef100_Q9FL49 Similarity to unknown protein n=1 Tax=Arabidopsis thaliana RepID=Q9FL49_ARATH	AT5G06970.1|Symbols:|Protein of unknown function (DUF810)|chr5:2158431-2166004 REVERSE LENGTH=1101	NA
Gm15_42452285	42452285	15	Glyma15g36930	Glyma.15g230700	42449185	42453305	UniRef100_Q8GZF0 Resistance protein KR4 n=1 Tax=Glycine max RepID=Q8GZF0_SOYBN	AT3G14470.1|Symbols:|NB-ARC domain-containing disease resistance protein|chr3:4857940-4861104 FORWARD LENGTH=1054	NA
Gm15_42452285	42452285	15	Glyma15g36940	Glyma.15g230800	42460899	42473836	UniRef100_Q8GZF0 Resistance protein KR4 n=1 Tax=Glycine max RepID=Q8GZF0_SOYBN	AT3G14470.1|Symbols:|NB-ARC domain-containing disease resistance protein|chr3:4857940-4861104 FORWARD LENGTH=1054	NA
Gm15_46888773	46888773	15	Glyma15g40060	Glyma.15g249900	46885527	46892666	UniRef100_Q9LRR6 CTC-interacting domain 9 protein n=1 Tax=Arabidopsis thaliana RepID=Q9LRR6_ARATH	AT3G14450.1|Symbols:CID9|CTC-interacting domain 9|chr3:4849788-4851601 FORWARD LENGTH=327	NA
Gm16_780258	780258	16	Glyma16g01090	NA	773277	777049	NA	NA	NA
Gm16_780258	780258	16	Glyma16g01100	NA	778647	781388	NA	NA	NA
Gm16_780258	780258	16	Glyma16g01110	Glyma.16g009000	788020	789673	NA	AT1G72510.2|Symbols:|Protein of unknown function (DUF1677)|chr1:27303906-27304403 FORWARD LENGTH=165	NA
Gm16_780258	780258	16	Glyma16g01090	NA	773277	777049	NA	NA	NA
Gm16_780258	780258	16	Glyma16g01100	NA	778647	781388	NA	NA	NA
Gm16_780258	780258	16	Glyma16g01110	Glyma.16g009000	788020	789673	NA	AT1G72510.2|Symbols:|Protein of unknown function (DUF1677)|chr1:27303906-27304403 FORWARD LENGTH=165	NA
Gm16_6737154	6737154	16	Glyma16g07480	Glyma.16g069100	6738219	6742205	UniRef100_G7LBX4 Leucine-rich repeat receptor-like protein kinase PEPR2 n=1 Tax=Medicago truncatula RepID=G7LBX4_MEDTR	AT5G52950.1|Symbols:|unknown protein; Has 30201 Blast hits to 17322 proteins in 780 species: Archae - 12; Bacteria - 1396; Metazoa - 17338; Fungi - 3422; Plants - 5037; Viruses - 0; Other Eukaryotes - 2996 (source: NCBI BLink).|chr5:21473887-21476939 REVERSE LENGTH=948	NA
Gm16_6737154	6737154	16	Glyma16g07480	Glyma.16g069100	6738219	6742205	UniRef100_G7LBX4 Leucine-rich repeat receptor-like protein kinase PEPR2 n=1 Tax=Medicago truncatula RepID=G7LBX4_MEDTR	AT5G52950.1|Symbols:|unknown protein; Has 30201 Blast hits to 17322 proteins in 780 species: Archae - 12; Bacteria - 1396; Metazoa - 17338; Fungi - 3422; Plants - 5037; Viruses - 0; Other Eukaryotes - 2996 (source: NCBI BLink).|chr5:21473887-21476939 REVERSE LENGTH=948	NA
Gm16_6737154	6737154	16	Glyma16g07480	Glyma.16g069100	6738219	6742205	UniRef100_G7LBX4 Leucine-rich repeat receptor-like protein kinase PEPR2 n=1 Tax=Medicago truncatula RepID=G7LBX4_MEDTR	AT5G52950.1|Symbols:|unknown protein; Has 30201 Blast hits to 17322 proteins in 780 species: Archae - 12; Bacteria - 1396; Metazoa - 17338; Fungi - 3422; Plants - 5037; Viruses - 0; Other Eukaryotes - 2996 (source: NCBI BLink).|chr5:21473887-21476939 REVERSE LENGTH=948	NA
Gm16_6737218	6737218	16	Glyma16g07480	Glyma.16g069100	6738219	6742205	UniRef100_G7LBX4 Leucine-rich repeat receptor-like protein kinase PEPR2 n=1 Tax=Medicago truncatula RepID=G7LBX4_MEDTR	AT5G52950.1|Symbols:|unknown protein; Has 30201 Blast hits to 17322 proteins in 780 species: Archae - 12; Bacteria - 1396; Metazoa - 17338; Fungi - 3422; Plants - 5037; Viruses - 0; Other Eukaryotes - 2996 (source: NCBI BLink).|chr5:21473887-21476939 REVERSE LENGTH=948	NA
Gm16_6737289	6737289	16	Glyma16g07480	Glyma.16g069100	6738219	6742205	UniRef100_G7LBX4 Leucine-rich repeat receptor-like protein kinase PEPR2 n=1 Tax=Medicago truncatula RepID=G7LBX4_MEDTR	AT5G52950.1|Symbols:|unknown protein; Has 30201 Blast hits to 17322 proteins in 780 species: Archae - 12; Bacteria - 1396; Metazoa - 17338; Fungi - 3422; Plants - 5037; Viruses - 0; Other Eukaryotes - 2996 (source: NCBI BLink).|chr5:21473887-21476939 REVERSE LENGTH=948	NA
Gm16_6737312	6737312	16	Glyma16g07480	Glyma.16g069100	6738219	6742205	UniRef100_G7LBX4 Leucine-rich repeat receptor-like protein kinase PEPR2 n=1 Tax=Medicago truncatula RepID=G7LBX4_MEDTR	AT5G52950.1|Symbols:|unknown protein; Has 30201 Blast hits to 17322 proteins in 780 species: Archae - 12; Bacteria - 1396; Metazoa - 17338; Fungi - 3422; Plants - 5037; Viruses - 0; Other Eukaryotes - 2996 (source: NCBI BLink).|chr5:21473887-21476939 REVERSE LENGTH=948	NA
Gm16_19302037	19302037	16	Glyma16g17680	Glyma.16g103900	19294287	19298818	UniRef100_Q05JX9 Pinoresinol-lariciresinol reductase homolog n=1 Tax=Lotus japonicus RepID=Q05JX9_LOTJA	AT1G32100.1|Symbols:ATPRR1, PRR1|pinoresinol reductase 1|chr1:11546472-11547953 REVERSE LENGTH=317	NA	justicidin B biosynthesis" // "matairesinol biosynthesis
Gm16_19302037	19302037	16	Glyma16g17691	Glyma.16g103800	19299351	19300522	UniRef100_Q7XPT4 OSJNBa0083N12.6 protein n=2 Tax=Oryza sativa RepID=Q7XPT4_ORYSJ	AT1G80480.1|Symbols:PTAC17|plastid transcriptionally active 17|chr1:30258272-30260570 REVERSE LENGTH=444	NA
Gm16_19309923	19309923	16	Glyma16g17691	Glyma.16g103800	19299351	19300522	UniRef100_Q7XPT4 OSJNBa0083N12.6 protein n=2 Tax=Oryza sativa RepID=Q7XPT4_ORYSJ	AT1G80480.1|Symbols:PTAC17|plastid transcriptionally active 17|chr1:30258272-30260570 REVERSE LENGTH=444	NA
Gm16_19309923	19309923	16	Glyma16g17701	Glyma.16g103700	19312998	19321690	UniRef100_Q7XPT4 OSJNBa0083N12.6 protein n=2 Tax=Oryza sativa RepID=Q7XPT4_ORYSJ	AT1G80480.1|Symbols:PTAC17|plastid transcriptionally active 17|chr1:30258272-30260570 REVERSE LENGTH=444	NA
Gm16_19309923	19309923	16	Glyma16g17691	Glyma.16g103800	19299351	19300522	UniRef100_Q7XPT4 OSJNBa0083N12.6 protein n=2 Tax=Oryza sativa RepID=Q7XPT4_ORYSJ	AT1G80480.1|Symbols:PTAC17|plastid transcriptionally active 17|chr1:30258272-30260570 REVERSE LENGTH=444	NA
Gm16_19309923	19309923	16	Glyma16g17701	Glyma.16g103700	19312998	19321690	UniRef100_Q7XPT4 OSJNBa0083N12.6 protein n=2 Tax=Oryza sativa RepID=Q7XPT4_ORYSJ	AT1G80480.1|Symbols:PTAC17|plastid transcriptionally active 17|chr1:30258272-30260570 REVERSE LENGTH=444	NA
Gm16_19310296	19310296	16	Glyma16g17691	Glyma.16g103800	19299351	19300522	UniRef100_Q7XPT4 OSJNBa0083N12.6 protein n=2 Tax=Oryza sativa RepID=Q7XPT4_ORYSJ	AT1G80480.1|Symbols:PTAC17|plastid transcriptionally active 17|chr1:30258272-30260570 REVERSE LENGTH=444	NA
Gm16_19310296	19310296	16	Glyma16g17701	Glyma.16g103700	19312998	19321690	UniRef100_Q7XPT4 OSJNBa0083N12.6 protein n=2 Tax=Oryza sativa RepID=Q7XPT4_ORYSJ	AT1G80480.1|Symbols:PTAC17|plastid transcriptionally active 17|chr1:30258272-30260570 REVERSE LENGTH=444	NA
Gm16_19310296	19310296	16	Glyma16g17691	Glyma.16g103800	19299351	19300522	UniRef100_Q7XPT4 OSJNBa0083N12.6 protein n=2 Tax=Oryza sativa RepID=Q7XPT4_ORYSJ	AT1G80480.1|Symbols:PTAC17|plastid transcriptionally active 17|chr1:30258272-30260570 REVERSE LENGTH=444	NA
Gm16_19310296	19310296	16	Glyma16g17701	Glyma.16g103700	19312998	19321690	UniRef100_Q7XPT4 OSJNBa0083N12.6 protein n=2 Tax=Oryza sativa RepID=Q7XPT4_ORYSJ	AT1G80480.1|Symbols:PTAC17|plastid transcriptionally active 17|chr1:30258272-30260570 REVERSE LENGTH=444	NA
Gm16_19474288	19474288	16	Glyma16g17781	Glyma.16g103000	19470299	19474893	NA	NA	NA
Gm16_26668643	26668643	16	Glyma16g23030	Glyma.16g121700	26671821	26678731	UniRef100_G7JYR0 Prolyl 4-hydroxylase alpha-2 subunit n=1 Tax=Medicago truncatula RepID=G7JYR0_MEDTR	AT1G20270.1|Symbols:|2-oxoglutarate (2OG) and Fe(II)-dependent oxygenase superfamily protein|chr1:7021383-7022923 REVERSE LENGTH=287	NA
Gm16_26668804	26668804	16	Glyma16g23030	Glyma.16g121700	26671821	26678731	UniRef100_G7JYR0 Prolyl 4-hydroxylase alpha-2 subunit n=1 Tax=Medicago truncatula RepID=G7JYR0_MEDTR	AT1G20270.1|Symbols:|2-oxoglutarate (2OG) and Fe(II)-dependent oxygenase superfamily protein|chr1:7021383-7022923 REVERSE LENGTH=287	NA
Gm16_26760058	26760058	16	Glyma16g23075	Glyma.16g122100	26755091	26758229	UniRef100_G7LB43 Protein kinase 2A n=1 Tax=Medicago truncatula RepID=G7LB43_MEDTR	AT5G54380.1|Symbols:THE1|protein kinase family protein|chr5:22077313-22079880 REVERSE LENGTH=855	NA
Gm16_26760058	26760058	16	Glyma16g23090	Glyma.16g122200	26759381	26765915	UniRef100_A9PFH7 Phosphatase 2C family protein n=1 Tax=Populus trichocarpa RepID=A9PFH7_POPTR	AT3G51370.1|Symbols:|Protein phosphatase 2C family protein|chr3:19070054-19071975 FORWARD LENGTH=379	NA
Gm16_27656811	27656811	16	Glyma16g23790	Glyma.16g127900	27651730	27657276	UniRef100_Q5JBT4 Candidate disease-resistance protein SR1 n=1 Tax=Glycine max RepID=Q5JBT4_SOYBN	AT5G36930.1|Symbols:|Disease resistance protein (TIR-NBS-LRR class) family|chr5:14567771-14571907 REVERSE LENGTH=1188	NA
Gm16_27656811	27656811	16	Glyma16g23800	Glyma.16g128000	27663876	27668774	UniRef100_D6PT05 Rj2 protein n=1 Tax=Glycine max RepID=D6PT05_SOYBN	AT5G17680.1|Symbols:|disease resistance protein (TIR-NBS-LRR class), putative|chr5:5822999-5827153 FORWARD LENGTH=1294	NA
Gm16_27656811	27656811	16	Glyma16g23790	Glyma.16g127900	27651730	27657276	UniRef100_Q5JBT4 Candidate disease-resistance protein SR1 n=1 Tax=Glycine max RepID=Q5JBT4_SOYBN	AT5G36930.1|Symbols:|Disease resistance protein (TIR-NBS-LRR class) family|chr5:14567771-14571907 REVERSE LENGTH=1188	NA
Gm16_27656811	27656811	16	Glyma16g23800	Glyma.16g128000	27663876	27668774	UniRef100_D6PT05 Rj2 protein n=1 Tax=Glycine max RepID=D6PT05_SOYBN	AT5G17680.1|Symbols:|disease resistance protein (TIR-NBS-LRR class), putative|chr5:5822999-5827153 FORWARD LENGTH=1294	NA
Gm16_27675722	27675722	16	Glyma16g23800	Glyma.16g128000	27663876	27668774	UniRef100_D6PT05 Rj2 protein n=1 Tax=Glycine max RepID=D6PT05_SOYBN	AT5G17680.1|Symbols:|disease resistance protein (TIR-NBS-LRR class), putative|chr5:5822999-5827153 FORWARD LENGTH=1294	NA
Gm16_27675722	27675722	16	Glyma16g23820	Glyma.16g128100	27670208	27674717	UniRef100_G7KPC5 Alcohol dehydrogenase n=1 Tax=Medicago truncatula RepID=G7KPC5_MEDTR	AT5G24760.1|Symbols:|GroES-like zinc-binding dehydrogenase family protein|chr5:8495035-8497245 REVERSE LENGTH=381	NA	ethanol degradation II" // "pyruvate fermentation to ethanol II" // "acetaldehyde biosynthesis I
Gm16_27675722	27675722	16	Glyma16g23830	Glyma.16g128200	27675094	27678023	UniRef100_G7KPC6 Protein FAM119A n=1 Tax=Medicago truncatula RepID=G7KPC6_MEDTR	AT1G73320.1|Symbols:|S-adenosyl-L-methionine-dependent methyltransferases superfamily protein|chr1:27565728-27567206 REVERSE LENGTH=316	NA
Gm16_27675722	27675722	16	Glyma16g23840	Glyma.16g128300	27680576	27686891	UniRef100_B9MTE4 Myb family transcription factor family protein n=1 Tax=Populus trichocarpa RepID=B9MTE4_POPTR	AT2G36960.2|Symbols:TKI1|TSL-kinase interacting protein 1|chr2:15523552-15527245 FORWARD LENGTH=741	NA
Gm16_27675722	27675722	16	Glyma16g23800	Glyma.16g128000	27663876	27668774	UniRef100_D6PT05 Rj2 protein n=1 Tax=Glycine max RepID=D6PT05_SOYBN	AT5G17680.1|Symbols:|disease resistance protein (TIR-NBS-LRR class), putative|chr5:5822999-5827153 FORWARD LENGTH=1294	NA
Gm16_27675722	27675722	16	Glyma16g23820	Glyma.16g128100	27670208	27674717	UniRef100_G7KPC5 Alcohol dehydrogenase n=1 Tax=Medicago truncatula RepID=G7KPC5_MEDTR	AT5G24760.1|Symbols:|GroES-like zinc-binding dehydrogenase family protein|chr5:8495035-8497245 REVERSE LENGTH=381	NA	ethanol degradation II" // "pyruvate fermentation to ethanol II" // "acetaldehyde biosynthesis I
Gm16_27675722	27675722	16	Glyma16g23830	Glyma.16g128200	27675094	27678023	UniRef100_G7KPC6 Protein FAM119A n=1 Tax=Medicago truncatula RepID=G7KPC6_MEDTR	AT1G73320.1|Symbols:|S-adenosyl-L-methionine-dependent methyltransferases superfamily protein|chr1:27565728-27567206 REVERSE LENGTH=316	NA
Gm16_27675722	27675722	16	Glyma16g23840	Glyma.16g128300	27680576	27686891	UniRef100_B9MTE4 Myb family transcription factor family protein n=1 Tax=Populus trichocarpa RepID=B9MTE4_POPTR	AT2G36960.2|Symbols:TKI1|TSL-kinase interacting protein 1|chr2:15523552-15527245 FORWARD LENGTH=741	NA
Gm16_28109123	28109123	16	Glyma16g24270	Glyma.16g130700	28103749	28112903	UniRef100_G7LCZ9 Thymus-specific serine protease n=1 Tax=Medicago truncatula RepID=G7LCZ9_MEDTR	AT4G36195.3|Symbols:|Serine carboxypeptidase S28 family protein|chr4:17127202-17129787 FORWARD LENGTH=488	NA
Gm16_30033799	30033799	16	Glyma16g25880	Glyma.16g143800	30030722	30034925	UniRef100_G7ZVI1 Root phototropism protein n=2 Tax=Medicago truncatula RepID=G7ZVI1_MEDTR	AT5G66560.1|Symbols:|Phototropic-responsive NPH3 family protein|chr5:26564368-26566662 FORWARD LENGTH=668	NA
Gm16_31565242	31565242	16	Glyma16g27544	Glyma.16g159500	31557205	31560407	UniRef100_G7LGU3 Disease resistance-like protein GS3-1 n=1 Tax=Medicago truncatula RepID=G7LGU3_MEDTR	AT5G17680.1|Symbols:|disease resistance protein (TIR-NBS-LRR class), putative|chr5:5822999-5827153 FORWARD LENGTH=1294	NA
Gm16_31565242	31565242	16	Glyma16g27550	Glyma.16g159600	31564775	31568563	UniRef100_G7KK90 Disease resistance-like protein n=1 Tax=Medicago truncatula RepID=G7KK90_MEDTR	AT5G36930.1|Symbols:|Disease resistance protein (TIR-NBS-LRR class) family|chr5:14567771-14571907 REVERSE LENGTH=1188	NA
Gm16_31565242	31565242	16	Glyma16g27560	Glyma.16g159700	31571930	31576036	UniRef100_G7IQ97 Disease resistance-like protein GS4-1 n=1 Tax=Medicago truncatula RepID=G7IQ97_MEDTR	AT5G17680.1|Symbols:|disease resistance protein (TIR-NBS-LRR class), putative|chr5:5822999-5827153 FORWARD LENGTH=1294	NA
Gm16_31565242	31565242	16	Glyma16g27544	Glyma.16g159500	31557205	31560407	UniRef100_G7LGU3 Disease resistance-like protein GS3-1 n=1 Tax=Medicago truncatula RepID=G7LGU3_MEDTR	AT5G17680.1|Symbols:|disease resistance protein (TIR-NBS-LRR class), putative|chr5:5822999-5827153 FORWARD LENGTH=1294	NA
Gm16_31565242	31565242	16	Glyma16g27550	Glyma.16g159600	31564775	31568563	UniRef100_G7KK90 Disease resistance-like protein n=1 Tax=Medicago truncatula RepID=G7KK90_MEDTR	AT5G36930.1|Symbols:|Disease resistance protein (TIR-NBS-LRR class) family|chr5:14567771-14571907 REVERSE LENGTH=1188	NA
Gm16_31565242	31565242	16	Glyma16g27560	Glyma.16g159700	31571930	31576036	UniRef100_G7IQ97 Disease resistance-like protein GS4-1 n=1 Tax=Medicago truncatula RepID=G7IQ97_MEDTR	AT5G17680.1|Symbols:|disease resistance protein (TIR-NBS-LRR class), putative|chr5:5822999-5827153 FORWARD LENGTH=1294	NA
Gm16_31565425	31565425	16	Glyma16g27544	Glyma.16g159500	31557205	31560407	UniRef100_G7LGU3 Disease resistance-like protein GS3-1 n=1 Tax=Medicago truncatula RepID=G7LGU3_MEDTR	AT5G17680.1|Symbols:|disease resistance protein (TIR-NBS-LRR class), putative|chr5:5822999-5827153 FORWARD LENGTH=1294	NA
Gm16_31565425	31565425	16	Glyma16g27550	Glyma.16g159600	31564775	31568563	UniRef100_G7KK90 Disease resistance-like protein n=1 Tax=Medicago truncatula RepID=G7KK90_MEDTR	AT5G36930.1|Symbols:|Disease resistance protein (TIR-NBS-LRR class) family|chr5:14567771-14571907 REVERSE LENGTH=1188	NA
Gm16_31565425	31565425	16	Glyma16g27560	Glyma.16g159700	31571930	31576036	UniRef100_G7IQ97 Disease resistance-like protein GS4-1 n=1 Tax=Medicago truncatula RepID=G7IQ97_MEDTR	AT5G17680.1|Symbols:|disease resistance protein (TIR-NBS-LRR class), putative|chr5:5822999-5827153 FORWARD LENGTH=1294	NA
Gm16_31565425	31565425	16	Glyma16g27544	Glyma.16g159500	31557205	31560407	UniRef100_G7LGU3 Disease resistance-like protein GS3-1 n=1 Tax=Medicago truncatula RepID=G7LGU3_MEDTR	AT5G17680.1|Symbols:|disease resistance protein (TIR-NBS-LRR class), putative|chr5:5822999-5827153 FORWARD LENGTH=1294	NA
Gm16_31565425	31565425	16	Glyma16g27550	Glyma.16g159600	31564775	31568563	UniRef100_G7KK90 Disease resistance-like protein n=1 Tax=Medicago truncatula RepID=G7KK90_MEDTR	AT5G36930.1|Symbols:|Disease resistance protein (TIR-NBS-LRR class) family|chr5:14567771-14571907 REVERSE LENGTH=1188	NA
Gm16_31565425	31565425	16	Glyma16g27560	Glyma.16g159700	31571930	31576036	UniRef100_G7IQ97 Disease resistance-like protein GS4-1 n=1 Tax=Medicago truncatula RepID=G7IQ97_MEDTR	AT5G17680.1|Symbols:|disease resistance protein (TIR-NBS-LRR class), putative|chr5:5822999-5827153 FORWARD LENGTH=1294	NA
Gm16_32344691	32344691	16	Glyma16g28370	Glyma.16g168400	32337760	32342352	UniRef100_Q0GPF5 BZIP transcription factor bZIP131 n=2 Tax=Glycine max RepID=Q0GPF5_SOYBN	AT1G43700.1|Symbols:VIP1, SUE3|VIRE2-interacting protein 1|chr1:16484352-16486017 FORWARD LENGTH=341	NA
Gm16_32344691	32344691	16	Glyma16g28385	Glyma.16g168500	32345990	32350158	UniRef100_Q0GPF5 BZIP transcription factor bZIP131 n=2 Tax=Glycine max RepID=Q0GPF5_SOYBN	NA	NA
Gm16_32344691	32344691	16	Glyma16g28400	Glyma.16g168600	32352483	32355392	UniRef100_M8CXB0 Abscisic acid 8'-hydroxylase 1 n=1 Tax=Aegilops tauschii RepID=M8CXB0_AEGTA	AT5G45340.1|Symbols:CYP707A3|cytochrome P450, family 707, subfamily A, polypeptide 3|chr5:18368977-18370909 REVERSE LENGTH=463	NA	phaseic acid biosynthesis
Gm16_32636611	32636611	16	Glyma16g28690	Glyma.16g170900	32634140	32638759	UniRef100_G7JY75 Receptor protein kinase-like protein n=1 Tax=Medicago truncatula RepID=G7JY75_MEDTR	AT1G74170.1|Symbols:AtRLP13, RLP13|receptor like protein 13|chr1:27891555-27895441 REVERSE LENGTH=1000	NA	homogalacturonan degradation
Gm16_32636611	32636611	16	Glyma16g28701	Glyma.16g171000	32644319	32646932	UniRef100_G7KE32 Receptor protein kinase-like protein n=1 Tax=Medicago truncatula RepID=G7KE32_MEDTR	AT3G28890.2|Symbols:AtRLP43, RLP43|receptor like protein 43|chr3:10896706-10898841 REVERSE LENGTH=711	NA
Gm16_32891444	32891444	16	Glyma16g28940	Glyma.16g172700	32877601	32881553	UniRef100_UPI000347D269 hypothetical protein n=1 Tax=Anabaena sp. PCC 7108 RepID=UPI000347D269	AT5G52960.1|Symbols:|unknown protein; FUNCTIONS IN: molecular_function unknown; INVOLVED IN: biological_process unknown; LOCATED IN: chloroplast; EXPRESSED IN: 23 plant structures; EXPRESSED DURING: 13 growth stages; CONTAINS InterPro DOMAIN/s: Protein of unknown function DUF3143 (InterPro:IPR021489); Has 1807 Blast hits to 1807 proteins in 277 species: Archae - 0; Bacteria - 0; Metazoa - 736; Fu…	NA
Gm16_32891444	32891444	16	Glyma16g28950	Glyma.16g172800	32884194	32887373	UniRef100_D7L3A6 Pentatricopeptide repeat-containing protein n=1 Tax=Arabidopsis lyrata subsp. lyrata RepID=D7L3A6_ARALL	AT3G49142.1|Symbols:|Tetratricopeptide repeat (TPR)-like superfamily protein|chr3:18215788-18217848 REVERSE LENGTH=686	NA
Gm16_32891444	32891444	16	Glyma16g28961	Glyma.16g172900	32887504	32888090	NA	NA	NA
Gm16_32891444	32891444	16	Glyma16g28970	Glyma.16g173000	32890367	32891970	UniRef100_Q9SXM5 Acidic chitinase n=1 Tax=Glycine max RepID=Q9SXM5_SOYBN	AT5G24090.1|Symbols:ATCHIA, CHIA|chitinase A|chr5:8143805-8145153 REVERSE LENGTH=302	NA	chitin degradation II (Vibrio)
Gm16_32891444	32891444	16	Glyma16g28980	Glyma.16g173100	32893273	32900172	UniRef100_I1MPC6 Pyruvate kinase n=1 Tax=Glycine max RepID=I1MPC6_SOYBN	AT5G52920.1|Symbols:PKP1, PKP-BETA1, PKP2|plastidic pyruvate kinase beta subunit 1|chr5:21463680-21466612 FORWARD LENGTH=579	NA	Rubisco shunt" // "glycolysis IV (plant cytosol)" // "glycolysis I (from glucose 6-phosphate)" // "glycolysis II (from fructose 6-phosphate)
Gm16_33487136	33487136	16	Glyma16g29810	Glyma.16g179200	33488916	33490567	UniRef100_K7MI10 Site-determining protein n=1 Tax=Glycine max RepID=K7MI10_SOYBN	AT5G24020.1|Symbols:MIND, ARC11, ATMIND1|septum site-determining protein (MIND)|chr5:8116731-8117711 FORWARD LENGTH=326	NA
Gm16_33487136	33487136	16	Glyma16g29810	Glyma.16g179200	33488916	33490567	UniRef100_K7MI10 Site-determining protein n=1 Tax=Glycine max RepID=K7MI10_SOYBN	AT5G24020.1|Symbols:MIND, ARC11, ATMIND1|septum site-determining protein (MIND)|chr5:8116731-8117711 FORWARD LENGTH=326	NA
Gm16_33595082	33595082	16	Glyma16g29930	Glyma.16g180300	33589335	33590105	UniRef100_Q9FF85 Emb|CAB80929.1 n=2 Tax=Arabidopsis thaliana RepID=Q9FF85_ARATH	AT5G23950.1|Symbols:|Calcium-dependent lipid-binding (CaLB domain) family protein|chr5:8082789-8083448 FORWARD LENGTH=219	NA
Gm16_33595082	33595082	16	Glyma16g29950	Glyma.16g180400	33596241	33597276	UniRef100_Q9FF85 Emb|CAB80929.1 n=2 Tax=Arabidopsis thaliana RepID=Q9FF85_ARATH	AT5G23950.1|Symbols:|Calcium-dependent lipid-binding (CaLB domain) family protein|chr5:8082789-8083448 FORWARD LENGTH=219	NA
Gm16_33595082	33595082	16	Glyma16g29930	Glyma.16g180300	33589335	33590105	UniRef100_Q9FF85 Emb|CAB80929.1 n=2 Tax=Arabidopsis thaliana RepID=Q9FF85_ARATH	AT5G23950.1|Symbols:|Calcium-dependent lipid-binding (CaLB domain) family protein|chr5:8082789-8083448 FORWARD LENGTH=219	NA
Gm16_33595082	33595082	16	Glyma16g29950	Glyma.16g180400	33596241	33597276	UniRef100_Q9FF85 Emb|CAB80929.1 n=2 Tax=Arabidopsis thaliana RepID=Q9FF85_ARATH	AT5G23950.1|Symbols:|Calcium-dependent lipid-binding (CaLB domain) family protein|chr5:8082789-8083448 FORWARD LENGTH=219	NA
Gm16_33670373	33670373	16	Glyma16g30000	Glyma.16g180800	33667117	33674724	UniRef100_F1SX53 Silicon efflux transporter CmLsi2-2 n=1 Tax=Cucurbita moschata RepID=F1SX53_CUCMO	AT1G02260.1|Symbols:|Divalent ion symporter|chr1:440757-442459 REVERSE LENGTH=502	NA
Gm16_33670373	33670373	16	Glyma16g30020	Glyma.16g180900	33680052	33684676	UniRef100_F1SX53 Silicon efflux transporter CmLsi2-2 n=1 Tax=Cucurbita moschata RepID=F1SX53_CUCMO	AT1G02260.1|Symbols:|Divalent ion symporter|chr1:440757-442459 REVERSE LENGTH=502	NA
Gm16_33761779	33761779	16	Glyma16g30081	Glyma.16g181500	33748982	33756820	UniRef100_B9I474 SKP1 family protein n=1 Tax=Populus trichocarpa RepID=B9I474_POPTR	AT3G61415.1|Symbols:ASK21, SK21|SKP1-like 21|chr3:22722962-22725577 REVERSE LENGTH=351	NA
Gm16_33761779	33761779	16	Glyma16g30090	Glyma.16g181600	33757760	33758933	NA	AT5G52420.1|Symbols:|unknown protein; FUNCTIONS IN: molecular_function unknown; INVOLVED IN: biological_process unknown; LOCATED IN: endoplasmic reticulum; EXPRESSED IN: 24 plant structures; EXPRESSED DURING: 13 growth stages; BEST Arabidopsis thaliana protein match is: unknown protein (TAIR:AT5G23920.1); Has 30201 Blast hits to 17322 proteins in 780 species: Archae - 12; Bacteria - 1396; Metazoa…	NA
Gm16_33761779	33761779	16	Glyma16g30100	Glyma.16g181700	33761031	33770049	UniRef100_Q8RXF0 C2H2-like zinc finger protein n=1 Tax=Arabidopsis thaliana RepID=Q8RXF0_ARATH	AT4G25610.1|Symbols:|C2H2-like zinc finger protein|chr4:13063801-13066860 FORWARD LENGTH=586	NA
Gm16_33761779	33761779	16	Glyma16g30110	Glyma.16g181800	33767168	33767729	NA	NA	NA
Gm16_33761779	33761779	16	Glyma16g30081	Glyma.16g181500	33748982	33756820	UniRef100_B9I474 SKP1 family protein n=1 Tax=Populus trichocarpa RepID=B9I474_POPTR	AT3G61415.1|Symbols:ASK21, SK21|SKP1-like 21|chr3:22722962-22725577 REVERSE LENGTH=351	NA
Gm16_33761779	33761779	16	Glyma16g30090	Glyma.16g181600	33757760	33758933	NA	AT5G52420.1|Symbols:|unknown protein; FUNCTIONS IN: molecular_function unknown; INVOLVED IN: biological_process unknown; LOCATED IN: endoplasmic reticulum; EXPRESSED IN: 24 plant structures; EXPRESSED DURING: 13 growth stages; BEST Arabidopsis thaliana protein match is: unknown protein (TAIR:AT5G23920.1); Has 30201 Blast hits to 17322 proteins in 780 species: Archae - 12; Bacteria - 1396; Metazoa…	NA
Gm16_33761779	33761779	16	Glyma16g30100	Glyma.16g181700	33761031	33770049	UniRef100_Q8RXF0 C2H2-like zinc finger protein n=1 Tax=Arabidopsis thaliana RepID=Q8RXF0_ARATH	AT4G25610.1|Symbols:|C2H2-like zinc finger protein|chr4:13063801-13066860 FORWARD LENGTH=586	NA
Gm16_33761779	33761779	16	Glyma16g30110	Glyma.16g181800	33767168	33767729	NA	NA	NA
Gm16_33853366	33853366	16	Glyma16g30190	Glyma.16g182500	33833508	33853573	UniRef100_G7IAM4 Tripeptidyl-peptidase n=1 Tax=Medicago truncatula RepID=G7IAM4_MEDTR	AT4G20850.1|Symbols:TPP2|tripeptidyl peptidase ii|chr4:11160935-11169889 REVERSE LENGTH=1380	NA
Gm16_33853366	33853366	16	Glyma16g30190	Glyma.16g182500	33833508	33853573	UniRef100_G7IAM4 Tripeptidyl-peptidase n=1 Tax=Medicago truncatula RepID=G7IAM4_MEDTR	AT4G20850.1|Symbols:TPP2|tripeptidyl peptidase ii|chr4:11160935-11169889 REVERSE LENGTH=1380	NA
Gm16_35244130	35244130	16	Glyma16g32022	NA	35225028	35236073	NA	NA	NA
Gm16_35244130	35244130	16	Glyma16g32046	Glyma.16g196000	35243719	35246547	NA	NA	NA
Gm16_35244130	35244130	16	Glyma16g32058	Glyma.16g196100	35245500	35245851	NA	NA	NA
Gm16_35747794	35747794	16	Glyma16g32580	Glyma.16g201100	35747649	35752613	UniRef100_Q9FLH9 Gb|AAB80672.1 n=1 Tax=Arabidopsis thaliana RepID=Q9FLH9_ARATH	AT5G51800.1|Symbols:|Protein kinase superfamily protein|chr5:21048317-21051906 FORWARD LENGTH=972	NA
Gm16_36927834	36927834	16	Glyma16g34290	Glyma.16g217200	36921331	36926993	UniRef100_I1MQL2 Sucrose synthase n=1 Tax=Glycine max RepID=I1MQL2_SOYBN	AT1G73370.1|Symbols:SUS6, ATSUS6|sucrose synthase 6|chr1:27584533-27588326 REVERSE LENGTH=942	NA	sucrose degradation II (sucrose synthase)
Gm16_36927834	36927834	16	Glyma16g34300	Glyma.16g217300	36927742	36935147	UniRef100_A1E5M3 Argonaute 1 n=1 Tax=Pisum sativum RepID=A1E5M3_PEA	AT1G48410.1|Symbols:AGO1|Stabilizer of iron transporter SufD / Polynucleotidyl transferase|chr1:17886285-17891892 REVERSE LENGTH=1048	NA
Gm16_36927871	36927871	16	Glyma16g34290	Glyma.16g217200	36921331	36926993	UniRef100_I1MQL2 Sucrose synthase n=1 Tax=Glycine max RepID=I1MQL2_SOYBN	AT1G73370.1|Symbols:SUS6, ATSUS6|sucrose synthase 6|chr1:27584533-27588326 REVERSE LENGTH=942	NA	sucrose degradation II (sucrose synthase)
Gm16_36927871	36927871	16	Glyma16g34300	Glyma.16g217300	36927742	36935147	UniRef100_A1E5M3 Argonaute 1 n=1 Tax=Pisum sativum RepID=A1E5M3_PEA	AT1G48410.1|Symbols:AGO1|Stabilizer of iron transporter SufD / Polynucleotidyl transferase|chr1:17886285-17891892 REVERSE LENGTH=1048	NA
Gm17_2459036	2459036	17	Glyma17g03680	Glyma.17g033400	2451441	2456345	UniRef100_D7L6A3 HCF107 n=1 Tax=Arabidopsis lyrata subsp. lyrata RepID=D7L6A3_ARALL	AT3G17040.1|Symbols:HCF107|high chlorophyll fluorescent 107|chr3:5809378-5812605 REVERSE LENGTH=652	NA
Gm17_2459036	2459036	17	Glyma17g03690	Glyma.17g033500	2458633	2459175	UniRef100_G7JNW7 Disease resistance response protein n=1 Tax=Medicago truncatula RepID=G7JNW7_MEDTR	AT1G65870.1|Symbols:|Disease resistance-responsive (dirigent-like protein) family protein|chr1:24503624-24504193 FORWARD LENGTH=189	NA
Gm17_2459036	2459036	17	Glyma17g03700	Glyma.17g033600	2460791	2467923	UniRef100_A6MZ92 ATP citrate lyase alpha subunit n=1 Tax=Glycyrrhiza uralensis RepID=A6MZ92_GLYUR	AT5G49460.1|Symbols:ACLB-2|ATP citrate lyase subunit B 2|chr5:20055048-20058195 FORWARD LENGTH=608	NA	superpathway of acetyl-CoA biosynthesis" // "acetyl-CoA biosynthesis III (from citrate)
Gm17_2475262	2475262	17	Glyma17g03700	Glyma.17g033600	2460791	2467923	UniRef100_A6MZ92 ATP citrate lyase alpha subunit n=1 Tax=Glycyrrhiza uralensis RepID=A6MZ92_GLYUR	AT5G49460.1|Symbols:ACLB-2|ATP citrate lyase subunit B 2|chr5:20055048-20058195 FORWARD LENGTH=608	NA	superpathway of acetyl-CoA biosynthesis" // "acetyl-CoA biosynthesis III (from citrate)
Gm17_2475262	2475262	17	Glyma17g03710	Glyma.17g033700	2470375	2478649	UniRef100_G7JNX1 Tyrosine protein kinase n=1 Tax=Medicago truncatula RepID=G7JNX1_MEDTR	AT5G49470.3|Symbols:|PAS domain-containing protein tyrosine kinase family protein|chr5:20063616-20068311 FORWARD LENGTH=770	NA
Gm17_2475262	2475262	17	Glyma17g03720	Glyma.17g033800	2479934	2481289	UniRef100_A2Q2W3 Huntingtin-interacting protein K n=1 Tax=Medicago truncatula RepID=A2Q2W3_MEDTR	AT3G06610.1|Symbols:|DNA-binding enhancer protein-related|chr3:2060837-2061845 FORWARD LENGTH=115	NA
Gm17_2674908	2674908	17	Glyma17g04020	Glyma.17g036100	2664543	2665097	UniRef100_G7JP01 Pectinesterase inhibitor n=1 Tax=Medicago truncatula RepID=G7JP01_MEDTR	AT3G17130.1|Symbols:|Plant invertase/pectin methylesterase inhibitor superfamily protein|chr3:5844495-5845046 REVERSE LENGTH=183	NA
Gm17_2674908	2674908	17	Glyma17g04030	Glyma.17g036200	2668848	2670736	UniRef100_G7JNZ2 Peroxidase n=1 Tax=Medicago truncatula RepID=G7JNZ2_MEDTR	AT4G16270.1|Symbols:|Peroxidase superfamily protein|chr4:9205038-9206483 FORWARD LENGTH=362	NA
Gm17_2674908	2674908	17	Glyma17g04040	Glyma.17g036300	2670363	2672214	UniRef100_G7JP02 Pectinesterase inhibitor n=1 Tax=Medicago truncatula RepID=G7JP02_MEDTR	AT1G47960.1|Symbols:C/VIF1, ATC/VIF1|cell wall / vacuolar inhibitor of fructosidase 1|chr1:17681954-17683516 REVERSE LENGTH=205	NA
Gm17_2674908	2674908	17	Glyma17g04050	Glyma.17g036400	2673889	2675276	UniRef100_G7JP02 Pectinesterase inhibitor n=1 Tax=Medicago truncatula RepID=G7JP02_MEDTR	AT1G47960.1|Symbols:C/VIF1, ATC/VIF1|cell wall / vacuolar inhibitor of fructosidase 1|chr1:17681954-17683516 REVERSE LENGTH=205	NA
Gm17_2674908	2674908	17	Glyma17g04060	Glyma.17g036500	2679184	2681596	NA	AT3G17160.1|Symbols:|unknown protein; FUNCTIONS IN: molecular_function unknown; INVOLVED IN: biological_process unknown; LOCATED IN: cellular_component unknown; EXPRESSED IN: 23 plant structures; EXPRESSED DURING: 13 growth stages; Has 54259 Blast hits to 25265 proteins in 1209 species: Archae - 350; Bacteria - 10795; Metazoa - 16137; Fungi - 8620; Plants - 3305; Viruses - 957; Other Eukaryotes -…	NA
Gm17_2674908	2674908	17	Glyma17g04070	Glyma.17g036600	2683416	2689277	UniRef100_G7JPZ5 CAS1 domain-containing protein n=1 Tax=Medicago truncatula RepID=G7JPZ5_MEDTR	AT3G06550.1|Symbols:|O-acetyltransferase family protein|chr3:2039317-2042664 REVERSE LENGTH=545	NA
Gm17_14444779	14444779	17	Glyma17g17560	Glyma.17g162100	14449228	14451279	UniRef100_G7I6P8 R2R3-MYB transcription factor n=1 Tax=Medicago truncatula RepID=G7I6P8_MEDTR	AT4G13480.1|Symbols:AtMYB79, MYB79|myb domain protein 79|chr4:7836675-7837653 FORWARD LENGTH=261	NA
Gm17_37708047	37708047	17	Glyma17g33751	Glyma.17g221600	37699122	37700529	UniRef100_G7LIA6 Receptor-like kinase (Fragment) n=1 Tax=Medicago truncatula RepID=G7LIA6_MEDTR	AT2G26380.1|Symbols:|Leucine-rich repeat (LRR) family protein|chr2:11226615-11228057 REVERSE LENGTH=480	NA
Gm17_37708047	37708047	17	Glyma17g33760	Glyma.17g221700	37700838	37713174	NA	AT2G24970.1|Symbols:|unknown protein; Has 33 Blast hits to 33 proteins in 17 species: Archae - 0; Bacteria - 0; Metazoa - 1; Fungi - 0; Plants - 28; Viruses - 0; Other Eukaryotes - 4 (source: NCBI BLink).|chr2:10620215-10621250 REVERSE LENGTH=152	NA
Gm17_37708047	37708047	17	Glyma17g33771	Glyma.17g221800	37713466	37716056	UniRef100_G7J9S8 Tsi1-interacting protein TSIP1 n=1 Tax=Medicago truncatula RepID=G7J9S8_MEDTR	AT2G24860.1|Symbols:|DnaJ/Hsp40 cysteine-rich domain superfamily protein|chr2:10587118-10588240 REVERSE LENGTH=144	NA
Gm17_37708072	37708072	17	Glyma17g33751	Glyma.17g221600	37699122	37700529	UniRef100_G7LIA6 Receptor-like kinase (Fragment) n=1 Tax=Medicago truncatula RepID=G7LIA6_MEDTR	AT2G26380.1|Symbols:|Leucine-rich repeat (LRR) family protein|chr2:11226615-11228057 REVERSE LENGTH=480	NA
Gm17_37708072	37708072	17	Glyma17g33760	Glyma.17g221700	37700838	37713174	NA	AT2G24970.1|Symbols:|unknown protein; Has 33 Blast hits to 33 proteins in 17 species: Archae - 0; Bacteria - 0; Metazoa - 1; Fungi - 0; Plants - 28; Viruses - 0; Other Eukaryotes - 4 (source: NCBI BLink).|chr2:10620215-10621250 REVERSE LENGTH=152	NA
Gm17_37708072	37708072	17	Glyma17g33771	Glyma.17g221800	37713466	37716056	UniRef100_G7J9S8 Tsi1-interacting protein TSIP1 n=1 Tax=Medicago truncatula RepID=G7J9S8_MEDTR	AT2G24860.1|Symbols:|DnaJ/Hsp40 cysteine-rich domain superfamily protein|chr2:10587118-10588240 REVERSE LENGTH=144	NA
Gm17_37708077	37708077	17	Glyma17g33751	Glyma.17g221600	37699122	37700529	UniRef100_G7LIA6 Receptor-like kinase (Fragment) n=1 Tax=Medicago truncatula RepID=G7LIA6_MEDTR	AT2G26380.1|Symbols:|Leucine-rich repeat (LRR) family protein|chr2:11226615-11228057 REVERSE LENGTH=480	NA
Gm17_37708077	37708077	17	Glyma17g33760	Glyma.17g221700	37700838	37713174	NA	AT2G24970.1|Symbols:|unknown protein; Has 33 Blast hits to 33 proteins in 17 species: Archae - 0; Bacteria - 0; Metazoa - 1; Fungi - 0; Plants - 28; Viruses - 0; Other Eukaryotes - 4 (source: NCBI BLink).|chr2:10620215-10621250 REVERSE LENGTH=152	NA
Gm17_37708077	37708077	17	Glyma17g33771	Glyma.17g221800	37713466	37716056	UniRef100_G7J9S8 Tsi1-interacting protein TSIP1 n=1 Tax=Medicago truncatula RepID=G7J9S8_MEDTR	AT2G24860.1|Symbols:|DnaJ/Hsp40 cysteine-rich domain superfamily protein|chr2:10587118-10588240 REVERSE LENGTH=144	NA
Gm17_37708117	37708117	17	Glyma17g33751	Glyma.17g221600	37699122	37700529	UniRef100_G7LIA6 Receptor-like kinase (Fragment) n=1 Tax=Medicago truncatula RepID=G7LIA6_MEDTR	AT2G26380.1|Symbols:|Leucine-rich repeat (LRR) family protein|chr2:11226615-11228057 REVERSE LENGTH=480	NA
Gm17_37708117	37708117	17	Glyma17g33760	Glyma.17g221700	37700838	37713174	NA	AT2G24970.1|Symbols:|unknown protein; Has 33 Blast hits to 33 proteins in 17 species: Archae - 0; Bacteria - 0; Metazoa - 1; Fungi - 0; Plants - 28; Viruses - 0; Other Eukaryotes - 4 (source: NCBI BLink).|chr2:10620215-10621250 REVERSE LENGTH=152	NA
Gm17_37708117	37708117	17	Glyma17g33771	Glyma.17g221800	37713466	37716056	UniRef100_G7J9S8 Tsi1-interacting protein TSIP1 n=1 Tax=Medicago truncatula RepID=G7J9S8_MEDTR	AT2G24860.1|Symbols:|DnaJ/Hsp40 cysteine-rich domain superfamily protein|chr2:10587118-10588240 REVERSE LENGTH=144	NA
Gm17_37712338	37712338	17	Glyma17g33760	Glyma.17g221700	37700838	37713174	NA	AT2G24970.1|Symbols:|unknown protein; Has 33 Blast hits to 33 proteins in 17 species: Archae - 0; Bacteria - 0; Metazoa - 1; Fungi - 0; Plants - 28; Viruses - 0; Other Eukaryotes - 4 (source: NCBI BLink).|chr2:10620215-10621250 REVERSE LENGTH=152	NA
Gm17_37712338	37712338	17	Glyma17g33771	Glyma.17g221800	37713466	37716056	UniRef100_G7J9S8 Tsi1-interacting protein TSIP1 n=1 Tax=Medicago truncatula RepID=G7J9S8_MEDTR	AT2G24860.1|Symbols:|DnaJ/Hsp40 cysteine-rich domain superfamily protein|chr2:10587118-10588240 REVERSE LENGTH=144	NA
Gm17_37712338	37712338	17	Glyma17g33780	Glyma.17g221900	37720585	37727505	UniRef100_Q9FZL4 Probable monogalactosyldiacylglycerol synthase, chloroplastic n=1 Tax=Glycine max RepID=MGDG_SOYBN	AT4G31780.2|Symbols:MGD1, MGDA|monogalactosyl diacylglycerol synthase 1|chr4:15374222-15376961 FORWARD LENGTH=533	NA	galactolipid biosynthesis I
Gm17_23967094	23967094	17	Glyma17g23830	NA	23966318	23967521	NA	NA	NA
Gm17_23967094	23967094	17	Glyma17g23835	Glyma.17g185900	23970421	23970724	NA	NA	NA
Gm17_23967094	23967094	17	Glyma17g23840	Glyma.17g186000	23971470	23972443	NA	NA	NA
Gm17_23967094	23967094	17	Glyma17g23845	NA	23971749	23972458	NA	NA	NA
Gm17_23967094	23967094	17	Glyma17g23850	Glyma.17g186200	23972793	23973358	UniRef100_M1SWB3 Transmembrane protein n=1 Tax=Oryza sativa subsp. indica RepID=M1SWB3_ORYSI	AT2G07674.1|Symbols:|Unknown conserved protein|chr2:3269151-3269906 FORWARD LENGTH=251	NA
Gm17_23967094	23967094	17	Glyma17g23855	Glyma.17g186300	23975042	23976351	NA	NA	NA
Gm17_37708047	37708047	17	Glyma17g33751	Glyma.17g221600	37699122	37700529	UniRef100_G7LIA6 Receptor-like kinase (Fragment) n=1 Tax=Medicago truncatula RepID=G7LIA6_MEDTR	AT2G26380.1|Symbols:|Leucine-rich repeat (LRR) family protein|chr2:11226615-11228057 REVERSE LENGTH=480	NA
Gm17_37708047	37708047	17	Glyma17g33760	Glyma.17g221700	37700838	37713174	NA	AT2G24970.1|Symbols:|unknown protein; Has 33 Blast hits to 33 proteins in 17 species: Archae - 0; Bacteria - 0; Metazoa - 1; Fungi - 0; Plants - 28; Viruses - 0; Other Eukaryotes - 4 (source: NCBI BLink).|chr2:10620215-10621250 REVERSE LENGTH=152	NA
Gm17_37708047	37708047	17	Glyma17g33771	Glyma.17g221800	37713466	37716056	UniRef100_G7J9S8 Tsi1-interacting protein TSIP1 n=1 Tax=Medicago truncatula RepID=G7J9S8_MEDTR	AT2G24860.1|Symbols:|DnaJ/Hsp40 cysteine-rich domain superfamily protein|chr2:10587118-10588240 REVERSE LENGTH=144	NA
Gm17_37708072	37708072	17	Glyma17g33751	Glyma.17g221600	37699122	37700529	UniRef100_G7LIA6 Receptor-like kinase (Fragment) n=1 Tax=Medicago truncatula RepID=G7LIA6_MEDTR	AT2G26380.1|Symbols:|Leucine-rich repeat (LRR) family protein|chr2:11226615-11228057 REVERSE LENGTH=480	NA
Gm17_37708072	37708072	17	Glyma17g33760	Glyma.17g221700	37700838	37713174	NA	AT2G24970.1|Symbols:|unknown protein; Has 33 Blast hits to 33 proteins in 17 species: Archae - 0; Bacteria - 0; Metazoa - 1; Fungi - 0; Plants - 28; Viruses - 0; Other Eukaryotes - 4 (source: NCBI BLink).|chr2:10620215-10621250 REVERSE LENGTH=152	NA
Gm17_37708072	37708072	17	Glyma17g33771	Glyma.17g221800	37713466	37716056	UniRef100_G7J9S8 Tsi1-interacting protein TSIP1 n=1 Tax=Medicago truncatula RepID=G7J9S8_MEDTR	AT2G24860.1|Symbols:|DnaJ/Hsp40 cysteine-rich domain superfamily protein|chr2:10587118-10588240 REVERSE LENGTH=144	NA
Gm17_37708077	37708077	17	Glyma17g33751	Glyma.17g221600	37699122	37700529	UniRef100_G7LIA6 Receptor-like kinase (Fragment) n=1 Tax=Medicago truncatula RepID=G7LIA6_MEDTR	AT2G26380.1|Symbols:|Leucine-rich repeat (LRR) family protein|chr2:11226615-11228057 REVERSE LENGTH=480	NA
Gm17_37708077	37708077	17	Glyma17g33760	Glyma.17g221700	37700838	37713174	NA	AT2G24970.1|Symbols:|unknown protein; Has 33 Blast hits to 33 proteins in 17 species: Archae - 0; Bacteria - 0; Metazoa - 1; Fungi - 0; Plants - 28; Viruses - 0; Other Eukaryotes - 4 (source: NCBI BLink).|chr2:10620215-10621250 REVERSE LENGTH=152	NA
Gm17_37708077	37708077	17	Glyma17g33771	Glyma.17g221800	37713466	37716056	UniRef100_G7J9S8 Tsi1-interacting protein TSIP1 n=1 Tax=Medicago truncatula RepID=G7J9S8_MEDTR	AT2G24860.1|Symbols:|DnaJ/Hsp40 cysteine-rich domain superfamily protein|chr2:10587118-10588240 REVERSE LENGTH=144	NA
Gm17_37708117	37708117	17	Glyma17g33751	Glyma.17g221600	37699122	37700529	UniRef100_G7LIA6 Receptor-like kinase (Fragment) n=1 Tax=Medicago truncatula RepID=G7LIA6_MEDTR	AT2G26380.1|Symbols:|Leucine-rich repeat (LRR) family protein|chr2:11226615-11228057 REVERSE LENGTH=480	NA
Gm17_37708117	37708117	17	Glyma17g33760	Glyma.17g221700	37700838	37713174	NA	AT2G24970.1|Symbols:|unknown protein; Has 33 Blast hits to 33 proteins in 17 species: Archae - 0; Bacteria - 0; Metazoa - 1; Fungi - 0; Plants - 28; Viruses - 0; Other Eukaryotes - 4 (source: NCBI BLink).|chr2:10620215-10621250 REVERSE LENGTH=152	NA
Gm17_37708117	37708117	17	Glyma17g33771	Glyma.17g221800	37713466	37716056	UniRef100_G7J9S8 Tsi1-interacting protein TSIP1 n=1 Tax=Medicago truncatula RepID=G7J9S8_MEDTR	AT2G24860.1|Symbols:|DnaJ/Hsp40 cysteine-rich domain superfamily protein|chr2:10587118-10588240 REVERSE LENGTH=144	NA
Gm17_37712338	37712338	17	Glyma17g33760	Glyma.17g221700	37700838	37713174	NA	AT2G24970.1|Symbols:|unknown protein; Has 33 Blast hits to 33 proteins in 17 species: Archae - 0; Bacteria - 0; Metazoa - 1; Fungi - 0; Plants - 28; Viruses - 0; Other Eukaryotes - 4 (source: NCBI BLink).|chr2:10620215-10621250 REVERSE LENGTH=152	NA
Gm17_37712338	37712338	17	Glyma17g33771	Glyma.17g221800	37713466	37716056	UniRef100_G7J9S8 Tsi1-interacting protein TSIP1 n=1 Tax=Medicago truncatula RepID=G7J9S8_MEDTR	AT2G24860.1|Symbols:|DnaJ/Hsp40 cysteine-rich domain superfamily protein|chr2:10587118-10588240 REVERSE LENGTH=144	NA
Gm17_37712338	37712338	17	Glyma17g33780	Glyma.17g221900	37720585	37727505	UniRef100_Q9FZL4 Probable monogalactosyldiacylglycerol synthase, chloroplastic n=1 Tax=Glycine max RepID=MGDG_SOYBN	AT4G31780.2|Symbols:MGD1, MGDA|monogalactosyl diacylglycerol synthase 1|chr4:15374222-15376961 FORWARD LENGTH=533	NA	galactolipid biosynthesis I
Gm18_829983	829983	18	Glyma18g01510	Glyma.18g011600	817957	821165	UniRef100_U5TZJ9 Short-chain dehydrogenase/reductase n=1 Tax=Phaseolus vulgaris RepID=U5TZJ9_PHAVU	AT1G67730.1|Symbols:YBR159, KCR1, ATKCR1|beta-ketoacyl reductase 1|chr1:25391676-25393365 FORWARD LENGTH=318	NA	very long chain fatty acid biosynthesis II" // "very long chain fatty acid biosynthesis I
Gm18_829983	829983	18	Glyma18g01520	Glyma.18g011700	823184	829355	UniRef100_B9HTF1 COP1-interacting protein 4.1 n=1 Tax=Populus trichocarpa RepID=B9HTF1_POPTR	AT5G37190.1|Symbols:CIP4|COP1-interacting protein 4|chr5:14723362-14726694 REVERSE LENGTH=876	NA
Gm18_829983	829983	18	Glyma18g01530	Glyma.18g011800	829628	830225	UniRef100_B9RMR5 Photosystem II core complex proteins psbY, chloroplast n=1 Tax=Ricinus communis RepID=B9RMR5_RICCO	AT1G67740.1|Symbols:PSBY, YCF32|photosystem II BY|chr1:25394429-25394998 REVERSE LENGTH=189	NA
Gm18_829983	829983	18	Glyma18g01540	Glyma.18g011900	831634	837326	UniRef100_G7J2L0 Inner membrane protein ALBINO3 n=1 Tax=Medicago truncatula RepID=G7J2L0_MEDTR	AT1G24490.1|Symbols:ALB4, ARTEMIS|OxaA/YidC-like membrane insertion protein|chr1:8682364-8684966 FORWARD LENGTH=499	NA
Gm18_849773	849773	18	Glyma18g01550	Glyma.18g012000	846538	851961	UniRef100_G7J2L3 RCC1 domain-containing protein n=2 Tax=Medicago truncatula RepID=G7J2L3_MEDTR	AT3G26100.2|Symbols:|Regulator of chromosome condensation (RCC1) family protein|chr3:9538063-9540149 FORWARD LENGTH=532	NA
Gm18_849773	849773	18	Glyma18g01560	Glyma.18g012200	857726	860138	UniRef100_G7J2L5 Pectate lyase n=2 Tax=Medicago truncatula RepID=G7J2L5_MEDTR	AT1G67750.1|Symbols:|Pectate lyase family protein|chr1:25401660-25403165 FORWARD LENGTH=408	NA
Gm18_1231280	1231280	18	Glyma18g02060	Glyma.18g017200	1223098	1229554	UniRef100_Q14SM9 Asparagine synthetase n=1 Tax=Glycine max RepID=Q14SM9_SOYBN	AT5G10240.1|Symbols:ASN3|asparagine synthetase 3|chr5:3212934-3216418 REVERSE LENGTH=578	GO:0006529	L-asparagine biosynthesis I" // "L-glutamine degradation I" // "superpathway of L-asparagine biosynthesis" // "L-asparagine biosynthesis II
Gm18_1231280	1231280	18	Glyma18g02070	Glyma.18g017300	1230082	1234145	UniRef100_G7J3S0 Oxidation resistance protein n=1 Tax=Medicago truncatula RepID=G7J3S0_MEDTR	AT4G39870.2|Symbols:|TLD-domain containing nucleolar protein|chr4:18502234-18504275 FORWARD LENGTH=394	NA
Gm18_1231280	1231280	18	Glyma18g02080	Glyma.18g017400	1234891	1238382	NA	AT4G39860.1|Symbols:|unknown protein; BEST Arabidopsis thaliana protein match is: unknown protein (TAIR:AT2G22270.1); Has 152 Blast hits to 146 proteins in 19 species: Archae - 0; Bacteria - 0; Metazoa - 0; Fungi - 2; Plants - 146; Viruses - 0; Other Eukaryotes - 4 (source: NCBI BLink).|chr4:18499909-18501472 FORWARD LENGTH=299	NA
Gm18_1449038	1449038	18	Glyma18g02285	Glyma.18g019500	1435882	1440664	UniRef100_Q7XN55 OSJNBb0103I08.10 protein n=1 Tax=Oryza sativa subsp. japonica RepID=Q7XN55_ORYSJ	AT3G42170.1|Symbols:|BED zinc finger ;hAT family dimerisation domain|chr3:14321838-14323928 FORWARD LENGTH=696	NA
Gm18_1449038	1449038	18	Glyma18g02300	Glyma.18g019600	1442042	1452672	UniRef100_G7J4D6 Photosystem I P700 chlorophyll a apoprotein n=1 Tax=Medicago truncatula RepID=G7J4D6_MEDTR	AT2G22125.1|Symbols:CSI1|binding|chr2:9406793-9414223 FORWARD LENGTH=2150	NA
Gm18_1449038	1449038	18	Glyma18g02285	Glyma.18g019500	1435882	1440664	UniRef100_Q7XN55 OSJNBb0103I08.10 protein n=1 Tax=Oryza sativa subsp. japonica RepID=Q7XN55_ORYSJ	AT3G42170.1|Symbols:|BED zinc finger ;hAT family dimerisation domain|chr3:14321838-14323928 FORWARD LENGTH=696	NA
Gm18_1449038	1449038	18	Glyma18g02300	Glyma.18g019600	1442042	1452672	UniRef100_G7J4D6 Photosystem I P700 chlorophyll a apoprotein n=1 Tax=Medicago truncatula RepID=G7J4D6_MEDTR	AT2G22125.1|Symbols:CSI1|binding|chr2:9406793-9414223 FORWARD LENGTH=2150	NA
Gm18_1564092	1564092	18	Glyma18g02470	Glyma.18g021300	1562014	1565401	NA	AT2G40480.1|Symbols:|Plant protein of unknown function (DUF827)|chr2:16910425-16912444 FORWARD LENGTH=518	NA
Gm18_1564092	1564092	18	Glyma18g02480	Glyma.18g021400	1569688	1575916	UniRef100_G7J2Z6 Phosphorylated carbohydrates phosphatase n=1 Tax=Medicago truncatula RepID=G7J2Z6_MEDTR	AT3G10970.1|Symbols:|Haloacid dehalogenase-like hydrolase (HAD) superfamily protein|chr3:3433276-3436077 REVERSE LENGTH=365	NA
Gm18_2026494	2026494	18	Glyma18g03040	Glyma.18g026700	2013003	2016594	UniRef100_G7KH13 Receptor kinase-like protein n=1 Tax=Medicago truncatula RepID=G7KH13_MEDTR	AT3G55950.1|Symbols:CCR3, ATCRR3|CRINKLY4 related 3|chr3:20753903-20756347 REVERSE LENGTH=814	NA
Gm18_2026494	2026494	18	Glyma18g03053	Glyma.18g026800	2018566	2020715	UniRef100_W0TR71 Serine/threonine-protein kinase n=1 Tax=Acacia mangium RepID=W0TR71_ACAMN	AT3G55950.1|Symbols:CCR3, ATCRR3|CRINKLY4 related 3|chr3:20753903-20756347 REVERSE LENGTH=814	NA
Gm18_2026494	2026494	18	Glyma18g03066	Glyma.18g026900	2021742	2023154	UniRef100_W0TR71 Serine/threonine-protein kinase n=1 Tax=Acacia mangium RepID=W0TR71_ACAMN	AT3G55950.1|Symbols:CCR3, ATCRR3|CRINKLY4 related 3|chr3:20753903-20756347 REVERSE LENGTH=814	NA
Gm18_2026494	2026494	18	Glyma18g03080	Glyma.18g027000	2024006	2032423	UniRef100_G7JBA9 NF-X1-type zinc finger protein NFXL1 n=1 Tax=Medicago truncatula RepID=G7JBA9_MEDTR	AT5G05660.1|Symbols:ATNFXL2|sequence-specific DNA binding transcription factors;zinc ion binding;sequence-specific DNA binding transcription factors|chr5:1691113-1695464 REVERSE LENGTH=880	NA
Gm18_2026494	2026494	18	Glyma18g03090	Glyma.18g027100	2033238	2038137	UniRef100_Q6TM10 Phospholipase C n=1 Tax=Vigna radiata RepID=Q6TM10_VIGRA	AT3G08510.2|Symbols:ATPLC2, PLC2|phospholipase C 2|chr3:2582626-2585556 REVERSE LENGTH=581	NA	D-<i>myo</i>-inositol (1,4,5)-trisphosphate biosynthesis" // "phospholipases" // "phosphatidate metabolism, as a signaling molecule" // "D-<i>myo</i>-inositol-5-phosphate metabolism
Gm18_8944865	8944865	18	Glyma18g10140	Glyma.18g090500	8946442	8948343	UniRef100_Q1PCH7 SWIb domain-containing protein n=1 Tax=Solanum chacoense RepID=Q1PCH7_SOLCH	AT4G26810.2|Symbols:|SWIB/MDM2 domain superfamily protein|chr4:13492247-13492649 REVERSE LENGTH=106	NA
Gm18_8944865	8944865	18	Glyma18g10140	Glyma.18g090500	8946442	8948343	UniRef100_Q1PCH7 SWIb domain-containing protein n=1 Tax=Solanum chacoense RepID=Q1PCH7_SOLCH	AT4G26810.2|Symbols:|SWIB/MDM2 domain superfamily protein|chr4:13492247-13492649 REVERSE LENGTH=106	NA
Gm18_12797087	12797087	18	Glyma18g13290	Glyma.18g110200	12795864	12797546	UniRef100_G7KD30 60S ribosomal protein L18a n=2 Tax=Medicago truncatula RepID=G7KD30_MEDTR	AT3G59080.1|Symbols:|Eukaryotic aspartyl protease family protein|chr3:21836812-21838419 FORWARD LENGTH=535	NA
Gm18_14877256	14877256	18	Glyma18g14881	Glyma.18g118200	14869510	14869897	UniRef100_G7KW54 Acyltransferase-like protein n=1 Tax=Medicago truncatula RepID=G7KW54_MEDTR	AT5G41120.1|Symbols:|Esterase/lipase/thioesterase family protein|chr5:16455312-16459198 REVERSE LENGTH=684	NA
Gm18_14877256	14877256	18	Glyma18g14900	Glyma.18g118300	14886072	14887079	NA	AT5G12340.1|Symbols:|unknown protein; BEST Arabidopsis thaliana protein match is: unknown protein (TAIR:AT1G28190.1); Has 30201 Blast hits to 17322 proteins in 780 species: Archae - 12; Bacteria - 1396; Metazoa - 17338; Fungi - 3422; Plants - 5037; Viruses - 0; Other Eukaryotes - 2996 (source: NCBI BLink).|chr5:3992948-3993610 REVERSE LENGTH=220	NA
Gm18_23680823	23680823	18	Glyma18g20949	Glyma.18g144600	23668601	23675482	UniRef100_Q6NLY8 HVA22-like protein k n=1 Tax=Arabidopsis thaliana RepID=HA22K_ARATH	AT4G36720.1|Symbols:HVA22K|HVA22-like protein K|chr4:17307769-17309668 FORWARD LENGTH=200	NA
Gm18_23680823	23680823	18	Glyma18g20962	Glyma.18g144700	23680661	23681725	UniRef100_G7JXS9 AP2/ERF domain-containing transcription factor n=1 Tax=Medicago truncatula RepID=G7JXS9_MEDTR	AT1G24590.1|Symbols:DRNL, DRN-LIKE, SOB2, ESR2|DORNROSCHEN-like|chr1:8714389-8715309 REVERSE LENGTH=306	NA
Gm18_23680823	23680823	18	Glyma18g20976	NA	23686693	23687272	NA	NA	NA
Gm18_45637951	45637951	18	Glyma18g38218	Glyma.18g173900	45633340	45634137	UniRef100_G7LGF4 Global transcription factor group n=1 Tax=Medicago truncatula RepID=G7LGF4_MEDTR	AT5G46550.1|Symbols:|DNA-binding bromodomain-containing protein|chr5:18884439-18886503 REVERSE LENGTH=494	NA
Gm18_45637951	45637951	18	Glyma18g38235	Glyma.18g174000	45646259	45646987	UniRef100_G7LGF4 Global transcription factor group n=1 Tax=Medicago truncatula RepID=G7LGF4_MEDTR	AT5G46550.1|Symbols:|DNA-binding bromodomain-containing protein|chr5:18884439-18886503 REVERSE LENGTH=494	NA
Gm18_54941806	54941806	18	Glyma18g45190	Glyma.18g219800	54941129	54945286	UniRef100_G7KMF5 Cysteine-rich receptor-like protein kinase n=1 Tax=Medicago truncatula RepID=G7KMF5_MEDTR	AT4G05200.1|Symbols:CRK25|cysteine-rich RLK (RECEPTOR-like protein kinase) 25|chr4:2679793-2682309 REVERSE LENGTH=675	NA
Gm18_54941806	54941806	18	Glyma18g45200	Glyma.18g219900	54949749	54954034	UniRef100_G7KZ96 Protein kinase 2B n=1 Tax=Medicago truncatula RepID=G7KZ96_MEDTR	AT5G01020.1|Symbols:|Protein kinase superfamily protein|chr5:6309-8270 REVERSE LENGTH=410	GO:0009086
Gm18_54941806	54941806	18	Glyma18g45190	Glyma.18g219800	54941129	54945286	UniRef100_G7KMF5 Cysteine-rich receptor-like protein kinase n=1 Tax=Medicago truncatula RepID=G7KMF5_MEDTR	AT4G05200.1|Symbols:CRK25|cysteine-rich RLK (RECEPTOR-like protein kinase) 25|chr4:2679793-2682309 REVERSE LENGTH=675	NA
Gm18_54941806	54941806	18	Glyma18g45200	Glyma.18g219900	54949749	54954034	UniRef100_G7KZ96 Protein kinase 2B n=1 Tax=Medicago truncatula RepID=G7KZ96_MEDTR	AT5G01020.1|Symbols:|Protein kinase superfamily protein|chr5:6309-8270 REVERSE LENGTH=410	GO:0009086
Gm18_55570016	55570016	18	Glyma18g45868	NA	55562124	55563891	NA	NA	NA
Gm18_55570016	55570016	18	Glyma18g45890	Glyma.18g224900	55568032	55571150	UniRef100_B9GPW9 Thioesterase family protein n=1 Tax=Populus trichocarpa RepID=B9GPW9_POPTR	AT3G61200.1|Symbols:|Thioesterase superfamily protein|chr3:22657599-22658350 REVERSE LENGTH=188	NA	acyl-CoA hydrolysis" // "cutin biosynthesis" // "sporopollenin precursors biosynthesis" // "suberin monomers biosynthesis
Gm18_57994827	57994827	18	Glyma18g48590	Glyma.18g250900	57994755	57998667	UniRef100_G7KU89 Receptor protein kinase-like protein n=1 Tax=Medicago truncatula RepID=G7KU89_MEDTR	AT4G08850.1|Symbols:|Leucine-rich repeat receptor-like protein kinase family protein|chr4:5636693-5640496 REVERSE LENGTH=1045	NA
Gm18_57994865	57994865	18	Glyma18g48590	Glyma.18g250900	57994755	57998667	UniRef100_G7KU89 Receptor protein kinase-like protein n=1 Tax=Medicago truncatula RepID=G7KU89_MEDTR	AT4G08850.1|Symbols:|Leucine-rich repeat receptor-like protein kinase family protein|chr4:5636693-5640496 REVERSE LENGTH=1045	NA
Gm18_58356668	58356668	18	Glyma18g48950	Glyma.18g254500	58353332	58356729	UniRef100_G7KZX2 Receptor-like kinase n=1 Tax=Medicago truncatula RepID=G7KZX2_MEDTR	AT4G08850.1|Symbols:|Leucine-rich repeat receptor-like protein kinase family protein|chr4:5636693-5640496 REVERSE LENGTH=1045	NA
Gm18_58356668	58356668	18	Glyma18g48960	Glyma.18g254600	58362394	58365493	UniRef100_G7KIM3 Receptor protein kinase-like protein n=1 Tax=Medicago truncatula RepID=G7KIM3_MEDTR	AT4G08850.1|Symbols:|Leucine-rich repeat receptor-like protein kinase family protein|chr4:5636693-5640496 REVERSE LENGTH=1045	NA
Gm18_61819070	61819070	18	Glyma18g53545	Glyma.18g297900	61809358	61858898	UniRef100_F4HRS2 HEAT repeat-containing protein n=4 Tax=Arabidopsis thaliana RepID=F4HRS2_ARATH	AT1G67140.3|Symbols:SWEETIE|HEAT repeat-containing protein|chr1:25101016-25117372 REVERSE LENGTH=2223	NA
Gm18_61846089	61846089	18	Glyma18g53545	Glyma.18g297900	61809358	61858898	UniRef100_F4HRS2 HEAT repeat-containing protein n=4 Tax=Arabidopsis thaliana RepID=F4HRS2_ARATH	AT1G67140.3|Symbols:SWEETIE|HEAT repeat-containing protein|chr1:25101016-25117372 REVERSE LENGTH=2223	NA
Gm18_61846097	61846097	18	Glyma18g53545	Glyma.18g297900	61809358	61858898	UniRef100_F4HRS2 HEAT repeat-containing protein n=4 Tax=Arabidopsis thaliana RepID=F4HRS2_ARATH	AT1G67140.3|Symbols:SWEETIE|HEAT repeat-containing protein|chr1:25101016-25117372 REVERSE LENGTH=2223	NA
Gm18_61846199	61846199	18	Glyma18g53545	Glyma.18g297900	61809358	61858898	UniRef100_F4HRS2 HEAT repeat-containing protein n=4 Tax=Arabidopsis thaliana RepID=F4HRS2_ARATH	AT1G67140.3|Symbols:SWEETIE|HEAT repeat-containing protein|chr1:25101016-25117372 REVERSE LENGTH=2223	NA
Gm18_61846240	61846240	18	Glyma18g53545	Glyma.18g297900	61809358	61858898	UniRef100_F4HRS2 HEAT repeat-containing protein n=4 Tax=Arabidopsis thaliana RepID=F4HRS2_ARATH	AT1G67140.3|Symbols:SWEETIE|HEAT repeat-containing protein|chr1:25101016-25117372 REVERSE LENGTH=2223	NA
Gm18_61846255	61846255	18	Glyma18g53545	Glyma.18g297900	61809358	61858898	UniRef100_F4HRS2 HEAT repeat-containing protein n=4 Tax=Arabidopsis thaliana RepID=F4HRS2_ARATH	AT1G67140.3|Symbols:SWEETIE|HEAT repeat-containing protein|chr1:25101016-25117372 REVERSE LENGTH=2223	NA
Gm18_61846357	61846357	18	Glyma18g53545	Glyma.18g297900	61809358	61858898	UniRef100_F4HRS2 HEAT repeat-containing protein n=4 Tax=Arabidopsis thaliana RepID=F4HRS2_ARATH	AT1G67140.3|Symbols:SWEETIE|HEAT repeat-containing protein|chr1:25101016-25117372 REVERSE LENGTH=2223	NA
Gm19_34599708	34599708	19	Glyma19g27290	Glyma.19g100600	34599474	34600036	NA	NA	NA
Gm19_34599708	34599708	19	Glyma19g27300	Glyma.19g100500	34600124	34600618	UniRef100_Q9LPW6 F13K23.8 protein n=1 Tax=Arabidopsis thaliana RepID=Q9LPW6_ARATH	AT1G12830.1|Symbols:|unknown protein; FUNCTIONS IN: molecular_function unknown; INVOLVED IN: biological_process unknown; LOCATED IN: cellular_component unknown; EXPRESSED IN: 23 plant structures; EXPRESSED DURING: 13 growth stages; Has 39778 Blast hits to 22088 proteins in 1060 species: Archae - 152; Bacteria - 6161; Metazoa - 14109; Fungi - 6144; Plants - 2156; Viruses - 601; Other Eukaryotes - …	NA
Gm19_34599708	34599708	19	Glyma19g27310	Glyma.19g100700	34604373	34606894	UniRef100_Q8LPB4 Phytosulfokine receptor 1 n=1 Tax=Daucus carota RepID=PSKR1_DAUCA	AT2G02220.1|Symbols:ATPSKR1, PSKR1|phytosulfokin receptor 1|chr2:584098-587124 REVERSE LENGTH=1008	NA
Gm19_34599708	34599708	19	Glyma19g27323	Glyma.19g100800	34608776	34610752	UniRef100_Q8LPB4 Phytosulfokine receptor 1 n=1 Tax=Daucus carota RepID=PSKR1_DAUCA	AT2G02220.1|Symbols:ATPSKR1, PSKR1|phytosulfokin receptor 1|chr2:584098-587124 REVERSE LENGTH=1008	NA
Gm19_35491961	35491961	19	Glyma19g28126	Glyma.19g106000	35481801	35503572	UniRef100_B9IA74 DEAD/DEAH box helicase family protein n=2 Tax=Populus trichocarpa RepID=B9IA74_POPTR	AT3G02060.2|Symbols:|DEAD/DEAH box helicase, putative|chr3:354412-358319 FORWARD LENGTH=822	NA
Gm19_35491961	35491961	19	Glyma19g28126	Glyma.19g106000	35481801	35503572	UniRef100_B9IA74 DEAD/DEAH box helicase family protein n=2 Tax=Populus trichocarpa RepID=B9IA74_POPTR	AT3G02060.2|Symbols:|DEAD/DEAH box helicase, putative|chr3:354412-358319 FORWARD LENGTH=822	NA
Gm19_35491974	35491974	19	Glyma19g28126	Glyma.19g106000	35481801	35503572	UniRef100_B9IA74 DEAD/DEAH box helicase family protein n=2 Tax=Populus trichocarpa RepID=B9IA74_POPTR	AT3G02060.2|Symbols:|DEAD/DEAH box helicase, putative|chr3:354412-358319 FORWARD LENGTH=822	NA
Gm19_35491974	35491974	19	Glyma19g28126	Glyma.19g106000	35481801	35503572	UniRef100_B9IA74 DEAD/DEAH box helicase family protein n=2 Tax=Populus trichocarpa RepID=B9IA74_POPTR	AT3G02060.2|Symbols:|DEAD/DEAH box helicase, putative|chr3:354412-358319 FORWARD LENGTH=822	NA
Gm19_35491994	35491994	19	Glyma19g28126	Glyma.19g106000	35481801	35503572	UniRef100_B9IA74 DEAD/DEAH box helicase family protein n=2 Tax=Populus trichocarpa RepID=B9IA74_POPTR	AT3G02060.2|Symbols:|DEAD/DEAH box helicase, putative|chr3:354412-358319 FORWARD LENGTH=822	NA
Gm19_35491994	35491994	19	Glyma19g28126	Glyma.19g106000	35481801	35503572	UniRef100_B9IA74 DEAD/DEAH box helicase family protein n=2 Tax=Populus trichocarpa RepID=B9IA74_POPTR	AT3G02060.2|Symbols:|DEAD/DEAH box helicase, putative|chr3:354412-358319 FORWARD LENGTH=822	NA
Gm19_35491998	35491998	19	Glyma19g28126	Glyma.19g106000	35481801	35503572	UniRef100_B9IA74 DEAD/DEAH box helicase family protein n=2 Tax=Populus trichocarpa RepID=B9IA74_POPTR	AT3G02060.2|Symbols:|DEAD/DEAH box helicase, putative|chr3:354412-358319 FORWARD LENGTH=822	NA
Gm19_35491998	35491998	19	Glyma19g28126	Glyma.19g106000	35481801	35503572	UniRef100_B9IA74 DEAD/DEAH box helicase family protein n=2 Tax=Populus trichocarpa RepID=B9IA74_POPTR	AT3G02060.2|Symbols:|DEAD/DEAH box helicase, putative|chr3:354412-358319 FORWARD LENGTH=822	NA
Gm19_35492018	35492018	19	Glyma19g28126	Glyma.19g106000	35481801	35503572	UniRef100_B9IA74 DEAD/DEAH box helicase family protein n=2 Tax=Populus trichocarpa RepID=B9IA74_POPTR	AT3G02060.2|Symbols:|DEAD/DEAH box helicase, putative|chr3:354412-358319 FORWARD LENGTH=822	NA
Gm19_35492018	35492018	19	Glyma19g28126	Glyma.19g106000	35481801	35503572	UniRef100_B9IA74 DEAD/DEAH box helicase family protein n=2 Tax=Populus trichocarpa RepID=B9IA74_POPTR	AT3G02060.2|Symbols:|DEAD/DEAH box helicase, putative|chr3:354412-358319 FORWARD LENGTH=822	NA
Gm19_35492028	35492028	19	Glyma19g28126	Glyma.19g106000	35481801	35503572	UniRef100_B9IA74 DEAD/DEAH box helicase family protein n=2 Tax=Populus trichocarpa RepID=B9IA74_POPTR	AT3G02060.2|Symbols:|DEAD/DEAH box helicase, putative|chr3:354412-358319 FORWARD LENGTH=822	NA
Gm19_35492028	35492028	19	Glyma19g28126	Glyma.19g106000	35481801	35503572	UniRef100_B9IA74 DEAD/DEAH box helicase family protein n=2 Tax=Populus trichocarpa RepID=B9IA74_POPTR	AT3G02060.2|Symbols:|DEAD/DEAH box helicase, putative|chr3:354412-358319 FORWARD LENGTH=822	NA
Gm19_35492061	35492061	19	Glyma19g28126	Glyma.19g106000	35481801	35503572	UniRef100_B9IA74 DEAD/DEAH box helicase family protein n=2 Tax=Populus trichocarpa RepID=B9IA74_POPTR	AT3G02060.2|Symbols:|DEAD/DEAH box helicase, putative|chr3:354412-358319 FORWARD LENGTH=822	NA
Gm19_35492061	35492061	19	Glyma19g28126	Glyma.19g106000	35481801	35503572	UniRef100_B9IA74 DEAD/DEAH box helicase family protein n=2 Tax=Populus trichocarpa RepID=B9IA74_POPTR	AT3G02060.2|Symbols:|DEAD/DEAH box helicase, putative|chr3:354412-358319 FORWARD LENGTH=822	NA
Gm19_35492063	35492063	19	Glyma19g28126	Glyma.19g106000	35481801	35503572	UniRef100_B9IA74 DEAD/DEAH box helicase family protein n=2 Tax=Populus trichocarpa RepID=B9IA74_POPTR	AT3G02060.2|Symbols:|DEAD/DEAH box helicase, putative|chr3:354412-358319 FORWARD LENGTH=822	NA
Gm19_35492063	35492063	19	Glyma19g28126	Glyma.19g106000	35481801	35503572	UniRef100_B9IA74 DEAD/DEAH box helicase family protein n=2 Tax=Populus trichocarpa RepID=B9IA74_POPTR	AT3G02060.2|Symbols:|DEAD/DEAH box helicase, putative|chr3:354412-358319 FORWARD LENGTH=822	NA
Gm19_35492063	35492063	19	Glyma19g28126	Glyma.19g106000	35481801	35503572	UniRef100_B9IA74 DEAD/DEAH box helicase family protein n=2 Tax=Populus trichocarpa RepID=B9IA74_POPTR	AT3G02060.2|Symbols:|DEAD/DEAH box helicase, putative|chr3:354412-358319 FORWARD LENGTH=822	NA
Gm19_36853376	36853376	19	Glyma19g29261	Glyma.19g115100	36839193	36860219	UniRef100_Q9FFL2 Nucleolar protein-like n=1 Tax=Arabidopsis thaliana RepID=Q9FFL2_ARATH	AT5G35910.1|Symbols:|Polynucleotidyl transferase, ribonuclease H fold protein with HRDC domain|chr5:14029871-14035405 REVERSE LENGTH=870	NA
Gm19_36853376	36853376	19	Glyma19g29281	Glyma.19g115200	36853083	36853541	NA	NA	NA
Gm19_36853376	36853376	19	Glyma19g29261	Glyma.19g115100	36839193	36860219	UniRef100_Q9FFL2 Nucleolar protein-like n=1 Tax=Arabidopsis thaliana RepID=Q9FFL2_ARATH	AT5G35910.1|Symbols:|Polynucleotidyl transferase, ribonuclease H fold protein with HRDC domain|chr5:14029871-14035405 REVERSE LENGTH=870	NA
Gm19_36853376	36853376	19	Glyma19g29281	Glyma.19g115200	36853083	36853541	NA	NA	NA
Gm19_36856526	36856526	19	Glyma19g29261	Glyma.19g115100	36839193	36860219	UniRef100_Q9FFL2 Nucleolar protein-like n=1 Tax=Arabidopsis thaliana RepID=Q9FFL2_ARATH	AT5G35910.1|Symbols:|Polynucleotidyl transferase, ribonuclease H fold protein with HRDC domain|chr5:14029871-14035405 REVERSE LENGTH=870	NA
Gm19_36856526	36856526	19	Glyma19g29281	Glyma.19g115200	36853083	36853541	NA	NA	NA
Gm19_36856526	36856526	19	Glyma19g29300	Glyma.19g115300	36865290	36869038	UniRef100_Q2HVC5 2-aminoethanethiol dioxygenase n=1 Tax=Medicago truncatula RepID=Q2HVC5_MEDTR	AT5G39890.1|Symbols:|Protein of unknown function (DUF1637)|chr5:15974543-15976013 FORWARD LENGTH=276	NA
Gm19_36856526	36856526	19	Glyma19g29261	Glyma.19g115100	36839193	36860219	UniRef100_Q9FFL2 Nucleolar protein-like n=1 Tax=Arabidopsis thaliana RepID=Q9FFL2_ARATH	AT5G35910.1|Symbols:|Polynucleotidyl transferase, ribonuclease H fold protein with HRDC domain|chr5:14029871-14035405 REVERSE LENGTH=870	NA
Gm19_36856526	36856526	19	Glyma19g29281	Glyma.19g115200	36853083	36853541	NA	NA	NA
Gm19_36856526	36856526	19	Glyma19g29300	Glyma.19g115300	36865290	36869038	UniRef100_Q2HVC5 2-aminoethanethiol dioxygenase n=1 Tax=Medicago truncatula RepID=Q2HVC5_MEDTR	AT5G39890.1|Symbols:|Protein of unknown function (DUF1637)|chr5:15974543-15976013 FORWARD LENGTH=276	NA
Gm19_36856526	36856526	19	Glyma19g29261	Glyma.19g115100	36839193	36860219	UniRef100_Q9FFL2 Nucleolar protein-like n=1 Tax=Arabidopsis thaliana RepID=Q9FFL2_ARATH	AT5G35910.1|Symbols:|Polynucleotidyl transferase, ribonuclease H fold protein with HRDC domain|chr5:14029871-14035405 REVERSE LENGTH=870	NA
Gm19_36856526	36856526	19	Glyma19g29281	Glyma.19g115200	36853083	36853541	NA	NA	NA
Gm19_36856526	36856526	19	Glyma19g29300	Glyma.19g115300	36865290	36869038	UniRef100_Q2HVC5 2-aminoethanethiol dioxygenase n=1 Tax=Medicago truncatula RepID=Q2HVC5_MEDTR	AT5G39890.1|Symbols:|Protein of unknown function (DUF1637)|chr5:15974543-15976013 FORWARD LENGTH=276	NA
Gm19_38354186	38354186	19	Glyma19g30690	Glyma.19g126900	38342154	38346150	UniRef100_A2Q6F7 R3H domain-containing protein n=3 Tax=Medicago truncatula RepID=A2Q6F7_MEDTR	AT3G56680.1|Symbols:|Single-stranded nucleic acid binding R3H protein|chr3:20991537-20993446 FORWARD LENGTH=353	NA
Gm19_38354186	38354186	19	Glyma19g30700	Glyma.19g127000	38352963	38355964	UniRef100_S1RTN7 Homeodomain-like superfamily protein n=1 Tax=Theobroma cacao RepID=S1RTN7_THECC	AT3G10760.1|Symbols:|Homeodomain-like superfamily protein|chr3:3369814-3370821 FORWARD LENGTH=335	NA
Gm19_38354186	38354186	19	Glyma19g30710	Glyma.19g127100	38357510	38364015	UniRef100_G7L5U3 AAA family ATPase CDC48 subfamily n=1 Tax=Medicago truncatula RepID=G7L5U3_MEDTR	AT3G56690.1|Symbols:CIP111|Cam interacting protein 111|chr3:20993869-20998531 REVERSE LENGTH=1022	NA
Gm19_41048945	41048945	19	Glyma19g33410	Glyma.19g151800	41042103	41043278	UniRef100_G7I2T3 Receptor-like protein kinase n=1 Tax=Medicago truncatula RepID=G7I2T3_MEDTR	AT4G03010.1|Symbols:|RNI-like superfamily protein|chr4:1329952-1331139 FORWARD LENGTH=395	NA
Gm19_41048945	41048945	19	Glyma19g33421	Glyma.19g151900	41048737	41051057	UniRef100_G7I2T8 Histidine phosphotransfer protein n=1 Tax=Medicago truncatula RepID=G7I2T8_MEDTR	AT1G03430.1|Symbols:AHP5|histidine-containing phosphotransfer factor 5|chr1:848159-849235 FORWARD LENGTH=157	NA
Gm19_41048945	41048945	19	Glyma19g33431	Glyma.19g152000	41052641	41059783	NA	AT1G03380.1|Symbols:ATATG18G, ATG18G|homolog of yeast autophagy 18 (ATG18) G|chr1:836155-840362 FORWARD LENGTH=959	NA
Gm20_31240721	31240721	20	Glyma20g21726	Glyma.20g086900	31247519	31249743	UniRef100_G7JPY4 Delta-1-pyrroline-5-carboxylate dehydrogenase 1 protein n=2 Tax=Medicago RepID=G7JPY4_MEDTR	AT5G62530.1|Symbols:ALDH12A1, ATP5CDH, P5CDH|aldehyde dehydrogenase 12A1|chr5:25099768-25103159 REVERSE LENGTH=556	GO:0010133 GO:0006560	L-proline degradation" // "L-arginine degradation I (arginase pathway)
Gm20_31240721	31240721	20	Glyma20g21726	Glyma.20g086900	31247519	31249743	UniRef100_G7JPY4 Delta-1-pyrroline-5-carboxylate dehydrogenase 1 protein n=2 Tax=Medicago RepID=G7JPY4_MEDTR	AT5G62530.1|Symbols:ALDH12A1, ATP5CDH, P5CDH|aldehyde dehydrogenase 12A1|chr5:25099768-25103159 REVERSE LENGTH=556	GO:0010133 GO:0006560	L-proline degradation" // "L-arginine degradation I (arginase pathway)
Gm20_31240801	31240801	20	Glyma20g21726	Glyma.20g086900	31247519	31249743	UniRef100_G7JPY4 Delta-1-pyrroline-5-carboxylate dehydrogenase 1 protein n=2 Tax=Medicago RepID=G7JPY4_MEDTR	AT5G62530.1|Symbols:ALDH12A1, ATP5CDH, P5CDH|aldehyde dehydrogenase 12A1|chr5:25099768-25103159 REVERSE LENGTH=556	GO:0010133 GO:0006560	L-proline degradation" // "L-arginine degradation I (arginase pathway)
Gm20_31387086	31387086	20	Glyma20g21780	Glyma.20g087000	31385164	31389333	UniRef100_B9HKG1 Ethylene receptor family protein n=2 Tax=Populus trichocarpa RepID=B9HKG1_POPTR	AT3G23150.1|Symbols:ETR2|Signal transduction histidine kinase, hybrid-type, ethylene sensor|chr3:8255156-8257560 FORWARD LENGTH=773	NA
Gm20_35630363	35630363	20	Glyma20g26060	Glyma.20g124800	35617302	35621666	UniRef100_G7IAT6 E3 ubiquitin-protein ligase MARCH2 n=1 Tax=Medicago truncatula RepID=G7IAT6_MEDTR	AT2G01275.2|Symbols:|RING/FYVE/PHD zinc finger superfamily protein|chr2:142610-143809 REVERSE LENGTH=259	NA
Gm20_35630363	35630363	20	Glyma20g26070	Glyma.20g124900	35629353	35630855	UniRef100_G7IAT5 Fasciclin-like arabinogalactan protein n=1 Tax=Medicago truncatula RepID=G7IAT5_MEDTR	AT5G40940.1|Symbols:FLA20|putative fasciclin-like arabinogalactan protein 20|chr5:16406656-16407930 REVERSE LENGTH=424	NA
Gm20_35630363	35630363	20	Glyma20g26080	Glyma.20g125000	35631249	35636234	NA	AT1G71110.1|Symbols:|unknown protein; FUNCTIONS IN: molecular_function unknown; INVOLVED IN: biological_process unknown; LOCATED IN: endomembrane system; BEST Arabidopsis thaliana protein match is: unknown protein (TAIR:AT2G12400.1); Has 173 Blast hits to 169 proteins in 21 species: Archae - 0; Bacteria - 0; Metazoa - 3; Fungi - 0; Plants - 165; Viruses - 0; Other Eukaryotes - 5 (source: NCBI BLi…	NA
Gm20_35630363	35630363	20	Glyma20g26090	Glyma.20g125100	35640322	35642337	UniRef100_G7IAT3 Defects in morphology protein-like protein n=2 Tax=Medicago truncatula RepID=G7IAT3_MEDTR	AT5G60370.1|Symbols:|FUNCTIONS IN: molecular_function unknown; INVOLVED IN: biological_process unknown; LOCATED IN: chloroplast; CONTAINS InterPro DOMAIN/s: Defects-in-morphology protein 1-like, mitochondrial (InterPro:IPR019190); BEST Arabidopsis thaliana protein match is: unknown protein (TAIR:AT3G57110.1); Has 1807 Blast hits to 1807 proteins in 277 species: Archae - 0; Bacteria - 0; Metazoa -…	NA
Gm20_42531505	42531505	20	Glyma20g34070	Glyma.20g198600	42518227	42523473	UniRef100_G7I2M2 Transmembrane protein n=1 Tax=Medicago truncatula RepID=G7I2M2_MEDTR	AT5G51150.1|Symbols:|Mitochondrial import inner membrane translocase subunit Tim17/Tim22/Tim23 family protein|chr5:20789034-20791495 FORWARD LENGTH=531	NA
Gm20_42531505	42531505	20	Glyma20g34081	Glyma.20g198700	42525646	42528992	NA	AT4G27510.1|Symbols:|unknown protein; Has 25 Blast hits to 23 proteins in 8 species: Archae - 0; Bacteria - 0; Metazoa - 0; Fungi - 0; Plants - 25; Viruses - 0; Other Eukaryotes - 0 (source: NCBI BLink).|chr4:13746284-13748996 REVERSE LENGTH=728	NA
Gm20_42531505	42531505	20	Glyma20g34090	Glyma.20g198800	42537732	42540654	UniRef100_V5N8F0 Cyclin-dependent kinase inhibitor n=1 Tax=Phaseolus vulgaris RepID=V5N8F0_PHAVU	AT5G48820.1|Symbols:KRP3, ICK6|inhibitor/interactor with cyclin-dependent kinase|chr5:19792608-19794346 REVERSE LENGTH=222	NA
Gm20_42531505	42531505	20	Glyma20g34070	Glyma.20g198600	42518227	42523473	UniRef100_G7I2M2 Transmembrane protein n=1 Tax=Medicago truncatula RepID=G7I2M2_MEDTR	AT5G51150.1|Symbols:|Mitochondrial import inner membrane translocase subunit Tim17/Tim22/Tim23 family protein|chr5:20789034-20791495 FORWARD LENGTH=531	NA
Gm20_42531505	42531505	20	Glyma20g34081	Glyma.20g198700	42525646	42528992	NA	AT4G27510.1|Symbols:|unknown protein; Has 25 Blast hits to 23 proteins in 8 species: Archae - 0; Bacteria - 0; Metazoa - 0; Fungi - 0; Plants - 25; Viruses - 0; Other Eukaryotes - 0 (source: NCBI BLink).|chr4:13746284-13748996 REVERSE LENGTH=728	NA
Gm20_42531505	42531505	20	Glyma20g34090	Glyma.20g198800	42537732	42540654	UniRef100_V5N8F0 Cyclin-dependent kinase inhibitor n=1 Tax=Phaseolus vulgaris RepID=V5N8F0_PHAVU	AT5G48820.1|Symbols:KRP3, ICK6|inhibitor/interactor with cyclin-dependent kinase|chr5:19792608-19794346 REVERSE LENGTH=222	NA
Gm20_42531505	42531505	20	Glyma20g34070	Glyma.20g198600	42518227	42523473	UniRef100_G7I2M2 Transmembrane protein n=1 Tax=Medicago truncatula RepID=G7I2M2_MEDTR	AT5G51150.1|Symbols:|Mitochondrial import inner membrane translocase subunit Tim17/Tim22/Tim23 family protein|chr5:20789034-20791495 FORWARD LENGTH=531	NA
Gm20_42531505	42531505	20	Glyma20g34081	Glyma.20g198700	42525646	42528992	NA	AT4G27510.1|Symbols:|unknown protein; Has 25 Blast hits to 23 proteins in 8 species: Archae - 0; Bacteria - 0; Metazoa - 0; Fungi - 0; Plants - 25; Viruses - 0; Other Eukaryotes - 0 (source: NCBI BLink).|chr4:13746284-13748996 REVERSE LENGTH=728	NA
Gm20_42531505	42531505	20	Glyma20g34090	Glyma.20g198800	42537732	42540654	UniRef100_V5N8F0 Cyclin-dependent kinase inhibitor n=1 Tax=Phaseolus vulgaris RepID=V5N8F0_PHAVU	AT5G48820.1|Symbols:KRP3, ICK6|inhibitor/interactor with cyclin-dependent kinase|chr5:19792608-19794346 REVERSE LENGTH=222	NA
Gm20_42531505	42531505	20	Glyma20g34070	Glyma.20g198600	42518227	42523473	UniRef100_G7I2M2 Transmembrane protein n=1 Tax=Medicago truncatula RepID=G7I2M2_MEDTR	AT5G51150.1|Symbols:|Mitochondrial import inner membrane translocase subunit Tim17/Tim22/Tim23 family protein|chr5:20789034-20791495 FORWARD LENGTH=531	NA
Gm20_42531505	42531505	20	Glyma20g34081	Glyma.20g198700	42525646	42528992	NA	AT4G27510.1|Symbols:|unknown protein; Has 25 Blast hits to 23 proteins in 8 species: Archae - 0; Bacteria - 0; Metazoa - 0; Fungi - 0; Plants - 25; Viruses - 0; Other Eukaryotes - 0 (source: NCBI BLink).|chr4:13746284-13748996 REVERSE LENGTH=728	NA
Gm20_42531505	42531505	20	Glyma20g34090	Glyma.20g198800	42537732	42540654	UniRef100_V5N8F0 Cyclin-dependent kinase inhibitor n=1 Tax=Phaseolus vulgaris RepID=V5N8F0_PHAVU	AT5G48820.1|Symbols:KRP3, ICK6|inhibitor/interactor with cyclin-dependent kinase|chr5:19792608-19794346 REVERSE LENGTH=222	NA
Gm20_42531505	42531505	20	Glyma20g34070	Glyma.20g198600	42518227	42523473	UniRef100_G7I2M2 Transmembrane protein n=1 Tax=Medicago truncatula RepID=G7I2M2_MEDTR	AT5G51150.1|Symbols:|Mitochondrial import inner membrane translocase subunit Tim17/Tim22/Tim23 family protein|chr5:20789034-20791495 FORWARD LENGTH=531	NA
Gm20_42531505	42531505	20	Glyma20g34081	Glyma.20g198700	42525646	42528992	NA	AT4G27510.1|Symbols:|unknown protein; Has 25 Blast hits to 23 proteins in 8 species: Archae - 0; Bacteria - 0; Metazoa - 0; Fungi - 0; Plants - 25; Viruses - 0; Other Eukaryotes - 0 (source: NCBI BLink).|chr4:13746284-13748996 REVERSE LENGTH=728	NA
Gm20_42531505	42531505	20	Glyma20g34090	Glyma.20g198800	42537732	42540654	UniRef100_V5N8F0 Cyclin-dependent kinase inhibitor n=1 Tax=Phaseolus vulgaris RepID=V5N8F0_PHAVU	AT5G48820.1|Symbols:KRP3, ICK6|inhibitor/interactor with cyclin-dependent kinase|chr5:19792608-19794346 REVERSE LENGTH=222	NA
Gm20_42531505	42531505	20	Glyma20g34070	Glyma.20g198600	42518227	42523473	UniRef100_G7I2M2 Transmembrane protein n=1 Tax=Medicago truncatula RepID=G7I2M2_MEDTR	AT5G51150.1|Symbols:|Mitochondrial import inner membrane translocase subunit Tim17/Tim22/Tim23 family protein|chr5:20789034-20791495 FORWARD LENGTH=531	NA
Gm20_42531505	42531505	20	Glyma20g34081	Glyma.20g198700	42525646	42528992	NA	AT4G27510.1|Symbols:|unknown protein; Has 25 Blast hits to 23 proteins in 8 species: Archae - 0; Bacteria - 0; Metazoa - 0; Fungi - 0; Plants - 25; Viruses - 0; Other Eukaryotes - 0 (source: NCBI BLink).|chr4:13746284-13748996 REVERSE LENGTH=728	NA
Gm20_42531505	42531505	20	Glyma20g34090	Glyma.20g198800	42537732	42540654	UniRef100_V5N8F0 Cyclin-dependent kinase inhibitor n=1 Tax=Phaseolus vulgaris RepID=V5N8F0_PHAVU	AT5G48820.1|Symbols:KRP3, ICK6|inhibitor/interactor with cyclin-dependent kinase|chr5:19792608-19794346 REVERSE LENGTH=222	NA
Gm20_42569717	42569717	20	Glyma20g34110	Glyma.20g199000	42556768	42562843	UniRef100_Q8S3I6 D1 protease n=1 Tax=Nicotiana plumbaginifolia RepID=Q8S3I6_NICPL	AT4G17740.2|Symbols:|Peptidase S41 family protein|chr4:9867088-9869719 REVERSE LENGTH=505	NA
Gm20_42569717	42569717	20	Glyma20g34120	Glyma.20g199100	42564396	42567554	UniRef100_G7I2P1 Phosphoglycolate phosphatase n=1 Tax=Medicago truncatula RepID=G7I2P1_MEDTR	AT2G33255.1|Symbols:|Haloacid dehalogenase-like hydrolase (HAD) superfamily protein|chr2:14098795-14100358 FORWARD LENGTH=245	NA
Gm20_42569717	42569717	20	Glyma20g34131	Glyma.20g199200	42568515	42569490	UniRef100_G7I2P3 Pentatricopeptide repeat-containing protein n=1 Tax=Medicago truncatula RepID=G7I2P3_MEDTR	AT3G57430.1|Symbols:OTP84|Tetratricopeptide repeat (TPR)-like superfamily protein|chr3:21255731-21258403 REVERSE LENGTH=890	NA
Gm20_42569717	42569717	20	Glyma20g34140	Glyma.20g199300	42574833	42576178	UniRef100_B9HSV7 Myb family transcription factor family protein n=1 Tax=Populus trichocarpa RepID=B9HSV7_POPTR	AT4G13480.1|Symbols:AtMYB79, MYB79|myb domain protein 79|chr4:7836675-7837653 FORWARD LENGTH=261	NA
Gm20_42569717	42569717	20	Glyma20g34110	Glyma.20g199000	42556768	42562843	UniRef100_Q8S3I6 D1 protease n=1 Tax=Nicotiana plumbaginifolia RepID=Q8S3I6_NICPL	AT4G17740.2|Symbols:|Peptidase S41 family protein|chr4:9867088-9869719 REVERSE LENGTH=505	NA
Gm20_42569717	42569717	20	Glyma20g34120	Glyma.20g199100	42564396	42567554	UniRef100_G7I2P1 Phosphoglycolate phosphatase n=1 Tax=Medicago truncatula RepID=G7I2P1_MEDTR	AT2G33255.1|Symbols:|Haloacid dehalogenase-like hydrolase (HAD) superfamily protein|chr2:14098795-14100358 FORWARD LENGTH=245	NA
Gm20_42569717	42569717	20	Glyma20g34131	Glyma.20g199200	42568515	42569490	UniRef100_G7I2P3 Pentatricopeptide repeat-containing protein n=1 Tax=Medicago truncatula RepID=G7I2P3_MEDTR	AT3G57430.1|Symbols:OTP84|Tetratricopeptide repeat (TPR)-like superfamily protein|chr3:21255731-21258403 REVERSE LENGTH=890	NA
Gm20_42569717	42569717	20	Glyma20g34140	Glyma.20g199300	42574833	42576178	UniRef100_B9HSV7 Myb family transcription factor family protein n=1 Tax=Populus trichocarpa RepID=B9HSV7_POPTR	AT4G13480.1|Symbols:AtMYB79, MYB79|myb domain protein 79|chr4:7836675-7837653 FORWARD LENGTH=261	NA

## Sheet: S. Table 6. candidate genes
Supplementary Table 6. Candidate genes in the 15 SNP marker regions associated with 11 amino acid concentrations
Amino acid	SNP marker	Chr	Pos	Q6_mlm_Lod	Q6_mlm_P	Q6_mlm_R2	Glyma 1.1 geneID	Glyma 2.0 geneID	Amino acid metabolism related GO term	Plant Metabolic Pathway Annotation Soycyc8.0
Thr	Gm03_36417795	3	36417795	3.37649	0.00042025	0.04981	Glyma03g28476	Glyma.03g129100	GO:0006567 GO:0006561	L-proline biosynthesis I" // "L-proline biosynthesis III" // "L-arginine degradation VI (arginase 2 pathway)
Thr	Gm03_36465287	3	36465287	3.68359	0.00020721	0.05529	Glyma03g28530	Glyma.03g129700	GO:0009086 GO:0071266 GO:0019279	Seleno-amino acid biosynthesis" // "superpathway of L-lysine, L-threonine and L-methionine biosynthesis II" // "L-methionine biosynthesis II" // "L-homocysteine and L-cysteine interconversion
Gly	Gm06_289575	6	289575	3.55774	0.00027686	0.05355	Glyma06g00580	Glyma.06g003400
Gly	Gm06_582930	6	582930	3.10283	0.00078917	0.04551	Glyma06g00990	Glyma.06g007500
Arg	Gm07_3811476	7	3811476	3.04702	0.00089739	0.04223	Glyma07g05130	Glyma.07g045900	GO:0042218	L-alanine degradation II (to D-lactate)" // "L-alanine degradation III" // "L-alanine biosynthesis II
Lys	Gm08_3446621	8	3446621	3.99174	0.00010192	0.06094	Glyma08g04870	Glyma.08g043900
Glu	Gm08_8091680	8	8091680	3.00534	0.00098777	0.04321	Glyma08g11070	Glyma.08g105100
Lys	Gm08_43340095	8	43340095	3.09547	0.00080265	0.04504	Glyma08g43541	Glyma.08g323300	GO:0000105	L-glutamine degradation I" // "L-histidine biosynthesis
Val	Gm10_35214322	10	35214322	3.3225	0.00047588	0.04952	Glyma10g26770	Glyma.10g132800
Ile	Gm12_1283279	12	1283279	3.25211	0.00055961	0.05031	Glyma12g02076	Glyma.12g018400
Asp, Ala	Gm13_21758530	13	21758530	3.18192	0.00065778	0.04602	Glyma13g18120	Glyma.13g120600
Ile	Gm18_1231280	18	1231280	3.16991	0.00067622	0.04923	Glyma18g02060	Glyma.18g017200	GO:0006529	L-asparagine biosynthesis I" // "L-glutamine degradation I" // "superpathway of L-asparagine biosynthesis" // "L-asparagine biosynthesis II
Tyr, Leu	Gm18_54941806	18	54941806	3.60046	0.00025092	0.05684	Glyma18g45200	Glyma.18g219900
Tyr, Leu	Gm20_31240721	20	31240721	3.15267	0.0007036	0.0461	Glyma20g21726	Glyma.20g086900	GO:0010133 GO:0006560	L-proline degradation" // "L-arginine degradation I (arginase pathway)
Tyr	Gm20_31240801	20	31240801	3.1639	0.00068565	0.0463	Glyma20g21726	Glyma.20g086900	GO:0010133 GO:0006560	L-proline degradation" // "L-arginine degradation I (arginase pathway)

## Sheet: S. Table 7. reported markers
Supplementary Table 7. Postions of previously reported SSR and SNP markers associated with amino acid concentrations in soybean.
Populations	Population size	Markers used in the research	No. amino acid	Chr.	Related amino acid traits	Phenotyping method	Reference
N 89-98416 × TN 93-99	101	94 SSRs	2	1, 13, 18	Cys	NIR	Panthee et al., 2006a
				13, 18, 7	Met
N 89-98416 × TN 93-99	101	94 SSRs	16	5, 13,14, 19	Ala	NIR	Panthee et al., 2006b
				2	Arg
				1, 8, 9, 20	Asp
				1, 2, 7, 10, 16, 19	Glu
				2, 8, 9, 19	Gly
				16	His
				1,13, 19	Ile
				1, 2, 3, 7, 17, 19	Leu
				1, 15, 18	Lys
				2, 9, 16, 19	Phe
				18, 19	Pro
				9, 7, 19	Ser
				2, 5, 9, 19	Thr
				1, 2, 6, 18, 20	Trp
				2, 9, 15, 19	Tyr
				2, 13, 19	Val
Essex × Williams 82	282	1,536 SNPs	17	5, 13	Ala	NIR	Fallen et al., 2013
				13	Arg
				7, 9, 13	Asp
				20	Cys
				19	Glu
				13	Gly
				10	His
				13	Iso
				9	Leu
				13	Met
				13	Phe
				13	Pro
				13	Ser
				13	Thr
				13	Trp
				10, 13	Tyr
				5, 13	Val
MD96-5722 × Spencer	92	5,376 SNPs	13	1	Pro	NIR	Khandaker et al., 2015
				3	Arg
				5	Thr
				5	Ser
				5	Cys
				6	Thr
				6	Ser
				9	Cys
				9	Try
				14	Thr
				14	Pro
				16	His
				18	Try
Benning × Danbaekkong	140	98 SSRs and 323 SNPs	4	8, 20	Lys	NIR	Warrington et al., 2011
				1, 9, 17, 20	Thr
				6, 9, 10, 20	Met
				10	Cys
GWAS	313	31,850 SNPs	18	8, 15	Ala	NIR	Zhang et al., 2018
				3, 6, 7, 8, 10, 13, 15, 16, 18	Arg
				6, 7, 8, 11, 13, 15, 17, 18, 19	Asp
				6, 15	Cys
				6, 15	Glu
				8, 10, 19	Gly
				8, 9, 11, 15, 20	His
				15	Ile
				10, 15	Leu
				6, 8, 15, 17	Lys
				6, 15	Met
				6, 8, 15	Phe
				15	Pro
				8	Ser
				8, 15	Thr
				1, 2, 4, 6, 7, 8, 10, 14, 15, 18, 19	Try
				8, 13, 18	Tyr
				8, 15	Val
GWAS	249	23279	15	6, 7, 8, 9, 10, 13, 19	Ala	acid hydrolysis method	Qin et al., 2019 (current)
				2, 3, 6, 7, 10, 12, 13, 14, 16, 17, 18	Arg
				2, 7, 8, 9, 10, 13, 16	Asp
				5, 6, 7, 8, 10, 13, 14, 18, 19	Glu
				1, 2, 4, 5, 6, 7, 8, 14, 15, 18, 20	Gly
				1, 2, 3, 6, 10, 13, 15, 16, 17, 20	His
				1, 2, 4, 5, 10, 11, 13, 16, 18, 19, 20	Ile
				5, 11, 12, 16, 18, 20	Leu
				6, 8, 11, 13, 15, 16, 18, 19, 20	Lys
				4, 7, 11, 12, 15, 18, 20	Phe
				2, 3, 4, 11, 12, 13, 16, 17	Pro
				2, 5, 7, 10, 13, 16, 18, 19	Ser
				2, 3, 4, 5, 12, 16, 18, 20	Thr
				5, 6, 11, 16, 17, 18, 19, 20	Tyr
				2, 5, 10, 12, 15, 16, 19,	Val
